# Supplementary material for: Upregulated WEE1 protects endothelial cells of colorectal cancer liver metastases
Source: Oncotarget. 2017 Feb 2;8(26):42288–99. doi: 10.18632/oncotarget.15039 (PMC5522067; doi:10.18632/oncotarget.15039)
Supplement: Supplementary file 2 [file oncotarget-08-42288-s002.xlsx]

## Sheet: protein_coding
Supplementary Data File 1: RNA sequencing of matched CLMEC and LiEC data set
								Per sample expression (counts per million)
GeneID	GeneName	GeneType	logFC	logCPM	LR	PValue	p.adj	P58a_Normal	P64_Normal	P65_Normal	P58a_Tumour	P64_Tumour	P65_Tumour
ENSG00000105388.9	CEACAM5	protein_coding	12.6466	7.10041	359.808	3.10035e-80	6.22394e-76	0	0.0643681	0.0373478	29.0873	531.756	333.445
ENSG00000171431.3	KRT20	protein_coding	10.0009	4.90012	230.03	5.87215e-52	5.89417e-48	0	0.0643681	0.0746956	3.93175	128.595	60.8382
ENSG00000101311.10	FERMT1	protein_coding	8.44819	4.91448	224.173	1.11212e-50	7.44196e-47	0.0994415	0.0965521	0.224087	10.7264	51.5463	142.042
ENSG00000119888.6	EPCAM	protein_coding	8.1228	6.22386	216.919	4.24961e-49	2.13278e-45	0.198883	0.772417	0.224087	9.23771	280.525	197.875
ENSG00000118785.9	SPP1	protein_coding	6.89554	8.94235	186.961	1.4643e-42	5.87915e-39	5.91677	4.73105	12.6609	878.88	652.891	1703.82
ENSG00000189325.6	C6orf222	protein_coding	8.18798	4.95953	164.557	1.1429e-37	3.82397e-34	0.0497208	0.16092	0.186739	1.90862	165.723	29.6856
ENSG00000086548.7	CEACAM6	protein_coding	6.15899	5.21997	161.655	4.92037e-37	1.41109e-33	0.348045	1.09426	0.821651	9.35223	106.509	129.012
ENSG00000198758.6	EPS8L3	protein_coding	7.68639	3.60005	133.303	7.75967e-31	1.94719e-27	0	0.289656	0.0373478	1.67958	49.4211	27.5282
ENSG00000189143.8	CLDN4	protein_coding	7.10027	6.71072	131.251	2.18167e-30	4.86633e-27	0.348045	2.12415	0.410826	6.45113	364.574	314.547
ENSG00000165556.8	CDX2	protein_coding	9.60311	2.7285	126.124	2.88872e-29	5.7991e-26	0	0.032184	0	2.09948	16.2514	26.4064
ENSG00000171345.9	KRT19	protein_coding	5.49387	4.78476	125.78	3.43476e-29	6.26843e-26	0.0994415	1.6092	1.19513	5.22961	47.7543	130.824
ENSG00000058085.10	LAMC2	protein_coding	6.40543	5.94547	124.043	8.24363e-29	1.37909e-25	0.497208	0.997705	0.896347	6.98554	234.479	158.438
ENSG00000099812.5	C19orf21	protein_coding	6.06946	4.30643	123.269	1.21764e-28	1.88031e-25	0.198883	0.772417	0.33613	3.81723	58.0468	68.1733
ENSG00000006611.10	USH1C	protein_coding	6.32491	4.22705	121.56	2.8809e-28	4.13101e-25	0.248604	0.611497	0.149391	4.0081	74.6733	42.0258
ENSG00000079112.5	CDH17	protein_coding	5.45677	5.35256	113.315	1.84081e-26	2.46362e-23	0.696091	1.6092	1.08309	7.8635	153.597	101.311
ENSG00000204876.4	AC021218.2	protein_coding	8.09561	3.05479	106.479	5.79013e-25	7.2648e-22	0	0.16092	0	0.381723	40.1286	12.6854
ENSG00000173702.3	MUC13	protein_coding	5.45234	5.20151	104.959	1.24659e-24	1.47207e-21	0.894974	1.22299	1.04574	9.6576	126.511	101.57
ENSG00000184363.5	PKP3	protein_coding	8.34704	2.28914	103.055	3.2597e-24	3.63548e-21	0	0.032184	0.0373478	1.25969	13.9179	17.6043
ENSG00000001626.8	CFTR	protein_coding	5.702	5.83304	102.348	4.65783e-24	4.92136e-21	0.497208	2.15633	0.896347	4.0081	233.854	128.494
ENSG00000089356.11	FXYD3	protein_coding	5.70717	2.74715	92.7806	5.84249e-22	5.8644e-19	0.149162	0.289656	0.186739	3.81723	21.7103	17.9494
ENSG00000125398.5	SOX9	protein_coding	6.4358	4.25261	90.4262	1.92004e-21	1.75204e-18	0.248604	0.418393	0.112043	1.90862	52.0463	72.5744
ENSG00000171747.3	LGALS4	protein_coding	5.22131	4.44139	90.4333	1.91317e-21	1.75204e-18	0.745811	0.997705	0.560217	6.79468	78.132	54.4524
ENSG00000007952.13	NOX1	protein_coding	7.00246	3.53095	89.4114	3.20687e-21	2.79904e-18	0.0994415	0.0643681	0.112043	1.64141	63.6307	7.4214
ENSG00000176532.3	PRR15	protein_coding	6.34199	2.59605	87.2312	9.65473e-21	8.07578e-18	0.0994415	0.128736	0.112043	1.3742	19.3767	19.0713
ENSG00000112562.14	SMOC2	protein_coding	5.97306	4.52052	86.8104	1.19438e-20	9.59089e-18	0.248604	0.225288	0.821651	1.90862	87.7578	58.9397
ENSG00000083857.9	FAT1	protein_coding	4.46993	6.06874	86.3722	1.49064e-20	1.15095e-17	3.48045	6.40462	2.65169	24.9647	230.562	168.276
ENSG00000159166.9	LAD1	protein_coding	5.04539	4.05415	86.2406	1.59321e-20	1.18458e-17	0.298325	1.51265	0.448173	3.43551	50.2128	53.762
ENSG00000170421.6	KRT8	protein_coding	5.68689	6.56872	85.3776	2.46492e-20	1.76726e-17	1.69051	3.05748	1.49391	14.391	290.443	315.668
ENSG00000103460.12	TOX3	protein_coding	5.29449	5.20161	82.3503	1.13983e-19	7.8904e-17	0.546928	1.25518	0.896347	3.55003	167.14	63.2545
ENSG00000245848.2	CEBPA	protein_coding	10.0906	1.00502	80.0552	3.64096e-19	2.43641e-16	0	0	0	5.26778	3.66699	4.14218
ENSG00000206075.9	SERPINB5	protein_coding	7.71289	1.57495	78.9184	6.47282e-19	4.19167e-16	0	0.0643681	0	1.14517	9.20915	9.49249
ENSG00000106384.6	MOGAT3	protein_coding	10.6249	1.43713	77.6279	1.24398e-18	7.80402e-16	0	0	0	0.229034	8.83412	9.14731
ENSG00000170689.8	HOXB9	protein_coding	7.7942	2.3057	76.505	2.19651e-18	1.33621e-15	0.0994415	0	0	0.610758	6.16722	27.7008
ENSG00000204610.7	TRIM15	protein_coding	6.51923	2.15196	75.3271	3.98856e-18	2.35501e-15	0	0.225288	0.0373478	0.64893	15.168	13.3758
ENSG00000171124.8	FUT3	protein_coding	7.19054	1.79705	73.3271	1.09852e-17	6.30079e-15	0.0497208	0.0643681	0	0.572585	12.4178	9.92397
ENSG00000175329.7	ISX	protein_coding	7.10266	1.55696	73.2678	1.132e-17	6.31246e-15	0	0.0643681	0.0373478	0.916136	11.7927	6.38586
ENSG00000142677.3	IL22RA1	protein_coding	6.64844	2.1249	72.8038	1.43202e-17	7.76969e-15	0.0497208	0.0643681	0.0746956	0.725275	19.7101	7.5077
ENSG00000132698.9	RAB25	protein_coding	5.56501	1.8727	69.1388	9.17722e-17	4.84823e-14	0.0994415	0.0965521	0.186739	1.90862	9.29249	13.0306
ENSG00000179913.5	B3GNT3	protein_coding	5.38871	3.17568	68.9314	1.01949e-16	5.24775e-14	0.298325	0.354024	0.186739	2.06131	31.7945	24.5942
ENSG00000135373.8	EHF	protein_coding	3.9654	4.94026	68.7548	1.11502e-16	5.59599e-14	2.43632	2.76783	2.68904	12.3297	89.0496	91.9045
ENSG00000164093.10	PITX2	protein_coding	7.50505	1.36123	68.3555	1.36526e-16	6.68478e-14	0	0	0.0746956	0.572585	5.37548	11.7362
ENSG00000101074.3	R3HDML	protein_coding	10.3119	1.11932	67.6905	1.91285e-16	9.14298e-14	0	0	0	0.267206	9.91755	3.88329
ENSG00000103534.12	TMC5	protein_coding	4.21019	4.15689	66.9564	2.77578e-16	1.2959e-13	0.745811	1.77012	0.858999	4.46616	79.4654	26.6653
ENSG00000150086.3	GRIN2B	protein_coding	4.77755	3.89392	66.6407	3.25787e-16	1.4864e-13	0.596649	0.933337	0.373478	3.62637	67.2977	22.3505
ENSG00000163362.6	C1orf106	protein_coding	4.79009	3.06914	66.4884	3.51959e-16	1.55303e-13	0.298325	0.997705	0.186739	3.28282	24.9189	25.6297
ENSG00000163435.11	ELF3	protein_coding	5.21738	5.60442	66.4667	3.55862e-16	1.55303e-13	1.39218	3.44369	0.485521	8.9705	164.806	139.54
ENSG00000139292.8	LGR5	protein_coding	5.84149	4.11953	65.7769	5.04966e-16	2.15685e-13	0.397766	0.32184	0.261434	2.13765	67.6727	42.5436
ENSG00000176654.6	NANOGP1	protein_coding	7.80049	1.04571	65.3977	6.1209e-16	2.55994e-13	0.0497208	0	0	8.55061	0.750067	4.05588
ENSG00000233041.4	PHGR1	protein_coding	4.88367	2.95505	65.1331	7.00074e-16	2.86816e-13	0.198883	0.418393	0.410826	1.29786	17.5016	32.5333
ENSG00000165215.5	CLDN3	protein_coding	5.53294	3.68972	64.5028	9.63932e-16	3.87019e-13	0.348045	0.386208	0.224087	1.7941	36.4199	46.7721
ENSG00000125207.3	PIWIL1	protein_coding	8.30819	1.3367	64.2978	1.06967e-15	4.21053e-13	0	0.032184	0	0.0763447	10.5843	5.86808
ENSG00000129354.7	AP1M2	protein_coding	5.56703	1.92336	64.1629	1.14547e-15	4.42219e-13	0.149162	0.032184	0.224087	1.94679	9.79254	13.2895
ENSG00000111057.6	KRT18	protein_coding	5.02593	6.24115	63.3643	1.71801e-15	6.50738e-13	2.73464	3.34714	1.97943	12.8259	244.98	231.099
ENSG00000180861.5	C12orf36	protein_coding	6.15384	1.72326	63.1464	1.91902e-15	7.13415e-13	0.0994415	0.032184	0.0746956	1.22152	13.3762	6.64474
ENSG00000203697.7	CAPN8	protein_coding	3.96192	4.4605	62.4236	2.76986e-15	1.011e-12	1.24302	1.77012	2.27821	5.84037	65.9642	67.3967
ENSG00000164266.5	SPINK1	protein_coding	5.5943	1.49138	62.3583	2.86322e-15	1.02641e-12	0.0994415	0.0643681	0.112043	3.55003	2.50022	13.1169
ENSG00000106031.6	HOXA13	protein_coding	10.4591	1.29816	58.5203	2.01206e-14	7.08635e-12	0	0	0	1.45055	13.7512	0
ENSG00000128422.11	KRT17	protein_coding	7.12558	1.30824	58.4682	2.06603e-14	7.15095e-12	0	0.0643681	0	0.458068	3.25029	13.721
ENSG00000127324.4	TSPAN8	protein_coding	4.88357	5.41145	58.1276	2.45655e-14	8.3585e-12	1.4419	1.51265	1.68065	5.53499	120.344	151.535
ENSG00000130208.5	APOC1	protein_coding	2.9155	5.77447	57.5363	3.31792e-14	1.11012e-11	9.94415	7.43451	18.0763	55.5408	126.345	134.966
ENSG00000105357.10	MYH14	protein_coding	5.47043	5.17284	57.4519	3.46348e-14	1.12736e-11	1.49162	1.25518	0.448173	6.60382	133.512	91.9908
ENSG00000137673.4	MMP7	protein_coding	5.52509	3.26566	57.4415	3.48177e-14	1.12736e-11	0.397766	0.032184	0.33613	5.07692	44.5456	10.8732
ENSG00000168143.8	FAM83B	protein_coding	5.53928	1.86027	57.2905	3.7596e-14	1.198e-11	0.0994415	0.16092	0.0746956	0.572585	14.2929	8.54324
ENSG00000117472.4	TSPAN1	protein_coding	5.23566	1.86296	56.2571	6.35894e-14	1.99462e-11	0.149162	0.193104	0.0746956	1.33603	8.25074	14.6702
ENSG00000104413.11	ESRP1	protein_coding	4.73082	4.02001	56.1409	6.74584e-14	2.08343e-11	1.09386	1.15863	0.33613	5.22961	58.7136	39.0055
ENSG00000119042.11	SATB2	protein_coding	3.67807	5.58879	55.2611	1.05539e-13	3.21014e-11	4.82291	3.86208	5.90095	17.6738	154.472	126.164
ENSG00000227184.3	EPPK1	protein_coding	5.00692	4.46589	55.1095	1.14e-13	3.41576e-11	0.497208	0.354024	1.23248	2.51938	91.7582	46.6858
ENSG00000136542.4	GALNT5	protein_coding	5.03381	2.71853	54.6489	1.44103e-13	4.2542e-11	0.0994415	0.225288	0.522869	0.190862	21.0019	21.6601
ENSG00000142661.13	MYOM3	protein_coding	5.44275	1.57488	54.2338	1.78e-13	5.17876e-11	0.0994415	0.128736	0.0746956	0.763447	11.001	7.5077
ENSG00000185269.7	NOTUM	protein_coding	6.23723	1.78	52.941	3.43726e-13	9.85757e-11	0.0497208	0.032184	0.112043	0.0763447	3.91702	20.1068
ENSG00000198643.2	FAM3D	protein_coding	4.4095	2.22138	52.3835	4.56537e-13	1.29084e-10	0.298325	0.514945	0.186739	2.214	14.1263	13.3758
ENSG00000175793.10	SFN	protein_coding	5.52668	1.99443	51.6306	6.69897e-13	1.8678e-10	0.149162	0.16092	0.0373478	0.610758	12.4178	13.2032
ENSG00000204616.5	TRIM31	protein_coding	4.84374	1.69471	51.1556	8.53256e-13	2.34646e-10	0.149162	0.032184	0.485521	2.214	7.33399	11.4773
ENSG00000127831.6	VIL1	protein_coding	3.24003	4.75536	50.8897	9.77031e-13	2.65053e-10	1.83967	4.05519	4.18295	6.45113	96.2169	61.356
ENSG00000134398.8	ERN2	protein_coding	4.49094	1.91175	49.9512	1.57618e-12	4.21892e-10	0.248604	0.289656	0.186739	1.7941	13.9596	7.93917
ENSG00000182795.12	C1orf116	protein_coding	4.16247	2.67157	49.4505	2.03441e-12	5.37378e-10	0.248604	0.675865	0.410826	1.107	25.5439	13.2032
ENSG00000153303.12	FRMD1	protein_coding	9.20023	0.0288955	49.3878	2.10046e-12	5.47619e-10	0	0	0	0.610758	2.04185	4.48736
ENSG00000167644.6	C19orf33	protein_coding	5.3904	1.1236	49.3524	2.13867e-12	5.50434e-10	0.0994415	0.0643681	0.0746956	0.954309	4.54207	9.2336
ENSG00000013588.5	GPRC5A	protein_coding	3.40158	6.55461	48.8834	2.71636e-12	6.75675e-10	6.91119	14.9656	9.11286	20.3459	264.649	299.359
ENSG00000149418.5	ST14	protein_coding	2.62946	6.28801	48.9012	2.69192e-12	6.75675e-10	11.7838	22.7219	17.1053	42.1041	222.186	185.017
ENSG00000184012.7	TMPRSS2	protein_coding	5.53598	4.94055	48.8763	2.72626e-12	6.75675e-10	0.944695	1.15863	0.186739	3.09196	143.888	47.7213
ENSG00000106541.7	AGR2	protein_coding	3.93386	4.39608	48.8215	2.80352e-12	6.8635e-10	1.54134	1.67357	1.6433	5.03875	73.5899	53.5031
ENSG00000074410.9	CA12	protein_coding	4.38084	3.16366	48.6108	3.12148e-12	7.54985e-10	0.894974	0.289656	0.709608	5.07692	32.3779	18.6398
ENSG00000113722.11	CDX1	protein_coding	5.30607	2.2281	48.2823	3.69077e-12	8.8205e-10	0.248604	0.128736	0.0746956	0.992481	18.2516	10.8732
ENSG00000248405.5	PRR5-ARHGAP8	protein_coding	3.30676	3.34501	47.9771	4.31219e-12	1.01844e-09	0.447487	1.12644	4.03356	4.61885	19.1684	37.7111
ENSG00000002726.15	ABP1	protein_coding	4.49307	1.97376	47.6202	5.17329e-12	1.2076e-09	0.198883	0.128736	0.448173	1.14517	8.04238	16.7413
ENSG00000101076.11	HNF4A	protein_coding	6.36144	5.92024	47.4327	5.69243e-12	1.31351e-09	2.28716	0.611497	0.560217	8.35974	242.855	138.849
ENSG00000188112.4	C6orf132	protein_coding	4.2645	3.42999	47.1912	6.43893e-12	1.46888e-09	0.596649	0.836785	0.560217	2.09948	34.7948	31.9293
ENSG00000065361.8	ERBB3	protein_coding	3.82086	4.698	47.0813	6.81018e-12	1.53612e-09	2.08827	1.73794	2.577	6.64199	95.6335	59.3712
ENSG00000056998.13	GYG2	protein_coding	5.54014	1.33165	46.9838	7.15776e-12	1.59658e-09	0.0497208	0.032184	0.186739	0.229034	6.91728	9.66508
ENSG00000205277.5	MUC12	protein_coding	5.49171	4.3346	45.6308	1.42781e-11	3.1498e-09	0.64637	0.0965521	0.634912	3.28282	90.4247	34.777
ENSG00000166145.9	SPINT1	protein_coding	2.90967	4.32465	45.5595	1.48073e-11	3.23106e-09	3.08269	5.56784	2.577	11.3754	66.6726	38.7466
ENSG00000137819.9	PAQR5	protein_coding	3.7214	1.9974	45.2136	1.76673e-11	3.81366e-09	0.248604	0.868969	0.410826	3.09196	12.1678	9.06101
ENSG00000108375.8	RNF43	protein_coding	5.04464	7.19427	45.1919	1.78641e-11	3.81512e-09	4.87264	3.28277	5.26604	13.742	277.233	682.51
ENSG00000131771.8	PPP1R1B	protein_coding	4.02628	3.04022	44.6523	2.3532e-11	4.97268e-09	0.696091	0.611497	0.634912	2.67206	18.4183	32.0156
ENSG00000118322.8	ATP10B	protein_coding	3.38149	4.77047	44.6089	2.40597e-11	5.03124e-09	3.18213	3.60461	2.46495	9.04685	109.718	46.5995
ENSG00000184302.6	SIX6	protein_coding	-10.7549	1.40699	42.9518	5.61059e-11	1.09352e-08	16.6565	0	0	0	0	0
ENSG00000016402.8	IL20RA	protein_coding	5.23934	1.35888	44.1091	3.10572e-11	6.36198e-09	0.0994415	0.0643681	0.112043	0.496241	10.4176	5.5229
ENSG00000112818.5	MEP1A	protein_coding	3.94969	3.18085	43.9688	3.3366e-11	6.76588e-09	0.546928	0.579313	1.00839	2.25217	33.1696	21.315
ENSG00000213648.6	SULT1A4	protein_coding	-10.5566	1.20608	44.317	2.79283e-11	5.78001e-09	14.419	0.0643681	0	0	0	0
ENSG00000007062.7	PROM1	protein_coding	4.27245	3.95213	43.6108	4.00629e-11	7.963e-09	1.24302	0.965521	0.709608	3.96992	32.4196	64.4626
ENSG00000163501.5	IHH	protein_coding	4.4275	1.52398	43.0586	5.31255e-11	1.04558e-08	0.0994415	0.225288	0.261434	0.610758	9.45918	8.37065
ENSG00000174196.5	FAM21D	protein_coding	-8.66267	-0.654217	23.6432	1.15952e-06	7.9991e-05	3.92794	0.032184	0.0373478	0	0	0
ENSG00000163898.5	LIPH	protein_coding	4.07917	4.23974	42.837	5.94948e-11	1.14842e-08	0.745811	2.02759	0.485521	1.7941	92.0499	23.0409
ENSG00000182580.2	EPHB3	protein_coding	2.65754	4.18644	42.7411	6.24868e-11	1.19469e-08	1.29274	6.17934	4.74317	6.45113	57.1301	40.4725
ENSG00000104369.4	JPH1	protein_coding	4.48908	3.32452	42.7147	6.33358e-11	1.1995e-08	0.64637	0.289656	0.634912	2.55755	40.1286	20.5383
ENSG00000164176.8	EDIL3	protein_coding	3.01993	3.30846	42.2473	8.04304e-11	1.50733e-08	1.14358	2.70346	2.05413	10.3829	17.5432	30.8937
ENSG00000169876.9	MUC17	protein_coding	5.65357	1.09548	42.2313	8.10917e-11	1.50733e-08	0.0497208	0	0.149391	0.267206	8.16739	5.43661
ENSG00000167767.9	KRT80	protein_coding	3.93233	2.52339	42.1999	8.24044e-11	1.51768e-08	0.397766	1.09426	0.186739	1.75593	20.7102	13.1169
ENSG00000101670.6	LIPG	protein_coding	3.90325	3.34444	42.1541	8.4357e-11	1.53952e-08	2.13799	0.708049	0.746956	7.63447	28.2108	26.9241
ENSG00000112378.10	PERP	protein_coding	4.1846	5.45916	41.6926	1.06814e-10	1.93179e-08	4.97208	2.4138	2.577	11.4517	115.219	154.296
ENSG00000240764.2	PCDHGC5	protein_coding	-8.26229	-0.444935	31.1082	2.44044e-08	2.79953e-06	0	1.28736	2.46495	0	0	0
ENSG00000164749.7	HNF4G	protein_coding	3.67812	3.88226	41.1812	1.38748e-10	2.46493e-08	0.696091	2.02759	1.12043	1.83227	45.004	46.168
ENSG00000164171.5	ITGA2	protein_coding	3.12946	4.73657	40.5941	1.87375e-10	3.29961e-08	4.92236	3.95864	3.54804	12.0243	72.6315	76.7166
ENSG00000263281.1	AC103702.1	protein_coding	9.19761	0.036323	40.257	2.22654e-10	3.88677e-08	0	0	0	0	1.37512	6.12697
ENSG00000179674.2	ARL14	protein_coding	4.0085	2.20549	39.9306	2.63152e-10	4.55413e-08	0.0497208	1.12644	0.224087	0.229034	20.2935	7.5077
ENSG00000144852.12	NR1I2	protein_coding	4.48007	3.20605	39.4481	3.36901e-10	5.78059e-08	0.64637	0.547129	0.298782	1.75593	34.0447	22.8683
ENSG00000147697.4	GSDMC	protein_coding	4.8168	0.66392	38.85	4.57645e-10	7.78578e-08	0.0994415	0	0.224087	1.41238	1.45846	7.93917
ENSG00000188373.4	C10orf99	protein_coding	6.67528	-0.109505	38.7712	4.76512e-10	8.03863e-08	0	0	0.0373478	0.534413	3.792	1.63961
ENSG00000183840.5	GPR39	protein_coding	3.47188	4.6195	38.6882	4.97204e-10	8.31781e-08	1.04414	1.67357	3.32395	4.54251	118.011	27.0967
ENSG00000183960.4	KCNH8	protein_coding	3.03177	5.34866	38.6421	5.091e-10	8.44643e-08	2.93353	5.18163	7.91773	7.48178	149.347	89.1431
ENSG00000166866.8	MYO1A	protein_coding	3.40163	2.64095	38.5961	5.21228e-10	8.57677e-08	0.696091	0.868969	0.821651	2.59572	19.2934	16.3961
ENSG00000181885.13	CLDN7	protein_coding	3.89943	3.22683	38.4628	5.58083e-10	9.10855e-08	0.994415	0.740233	0.67226	2.86293	32.0862	23.6449
ENSG00000096696.9	DSP	protein_coding	4.34027	6.08501	38.3549	5.89805e-10	9.54866e-08	7.01063	3.95864	2.42761	14.5437	272.483	137.814
ENSG00000213886.3	UBD	protein_coding	4.15038	1.76768	38.2998	6.06687e-10	9.7434e-08	0.696091	0	0.634912	6.75651	6.58392	7.4214
ENSG00000010438.11	PRSS3	protein_coding	4.235	3.12511	38.218	6.32665e-10	1.00531e-07	0.447487	0.482761	0.448173	1.14517	37.92	15.7058
ENSG00000137699.10	TRIM29	protein_coding	4.59829	0.950559	38.2078	6.35987e-10	1.00531e-07	0.198883	0.225288	0	2.74841	3.16695	6.64474
ENSG00000171346.9	KRT15	protein_coding	5.12539	0.704091	38.1776	6.45907e-10	1.01301e-07	0	0.0965521	0.112043	0.381723	2.16686	8.80213
ENSG00000204969.5	PCDHA2	protein_coding	4.3662	1.08299	37.9384	7.30122e-10	1.13622e-07	0.298325	0.032184	0.224087	3.85541	6.25056	2.84775
ENSG00000103888.11	KIAA1199	protein_coding	3.0558	6.09272	37.8304	7.71682e-10	1.19165e-07	12.281	8.62532	11.2417	25.8427	179.058	208.49
ENSG00000189334.4	S100A14	protein_coding	4.68548	2.4386	37.8054	7.81669e-10	1.19786e-07	0.198883	0.418393	0.0373478	1.22152	6.37557	29.1678
ENSG00000130675.9	MNX1	protein_coding	5.37153	1.21434	37.5988	8.68969e-10	1.32156e-07	0.149162	0.032184	0.0373478	0.419896	9.41751	5.09143
ENSG00000152128.13	TMEM163	protein_coding	2.23102	4.85362	37.2498	1.03923e-09	1.56861e-07	5.56873	8.97935	13.9307	36.1492	41.2953	79.3917
ENSG00000006704.6	GTF2IRD1	protein_coding	2.30205	5.27736	37.2126	1.05928e-09	1.58694e-07	7.06035	12.8092	11.3537	21.033	110.26	84.5694
ENSG00000159263.9	SIM2	protein_coding	4.38168	3.14543	36.8325	1.28727e-09	1.91422e-07	0.596649	0.386208	0.448173	1.45055	32.9613	21.8327
ENSG00000167880.3	EVPL	protein_coding	3.75034	3.42851	36.8059	1.30497e-09	1.92627e-07	0.546928	0.965521	0.784303	1.71776	14.3763	55.0564
ENSG00000176153.10	GPX2	protein_coding	3.6643	4.06487	36.7772	1.32427e-09	1.94049e-07	1.14358	1.28736	1.53126	2.74841	26.6274	79.8232
ENSG00000168646.8	AXIN2	protein_coding	2.95501	4.38928	36.4599	1.55838e-09	2.26699e-07	3.8285	4.18393	2.80108	9.19954	59.2553	56.7823
ENSG00000015413.5	DPEP1	protein_coding	4.40468	3.41038	36.1837	1.7957e-09	2.59343e-07	0.845253	0.611497	0.33613	2.25217	22.0853	45.3914
ENSG00000117595.6	IRF6	protein_coding	3.23034	4.2966	36.085	1.88899e-09	2.70868e-07	2.33688	2.25288	2.98782	5.26778	53.8798	62.1327
ENSG00000140807.4	NKD1	protein_coding	2.2178	6.23902	35.8007	2.18573e-09	3.11195e-07	12.3805	27.5817	21.2882	34.1261	239.48	143.337
ENSG00000163032.6	VSNL1	protein_coding	4.13354	3.47325	35.6911	2.31214e-09	3.26875e-07	0.348045	0.450577	0.410826	1.3742	61.5471	5.69549
ENSG00000167183.2	PRR15L	protein_coding	3.62759	2.57903	35.3578	2.74371e-09	3.85175e-07	0.64637	0.675865	0.522869	1.94679	13.4595	22.6957
ENSG00000162545.5	CAMK2N1	protein_coding	4.02807	2.78006	35.3409	2.76753e-09	3.8582e-07	0.596649	0.418393	0.485521	1.52689	24.6689	17.0865
ENSG00000120756.8	PLS1	protein_coding	3.56835	4.89408	35.2402	2.91449e-09	4.03507e-07	3.28157	2.47817	2.72639	6.60382	113.302	63.5134
ENSG00000075223.9	SEMA3C	protein_coding	2.29463	6.43884	35.1413	3.06626e-09	4.21611e-07	28.5894	15.8024	38.5803	105.852	196.476	164.824
ENSG00000164379.4	FOXQ1	protein_coding	4.57234	1.28812	34.9291	3.41926e-09	4.6695e-07	0.198883	0.0643681	0.112043	0.916136	2.20853	13.721
ENSG00000180921.6	FAM83H	protein_coding	2.98246	2.66189	34.4643	4.34142e-09	5.88879e-07	0.596649	1.22299	1.41922	2.25217	14.7096	21.5738
ENSG00000083307.6	GRHL2	protein_coding	3.39832	4.0583	34.4185	4.44469e-09	5.9884e-07	2.23743	2.2207	1.30717	4.96241	64.3807	31.9293
ENSG00000266997.1	RP11-886H22.1	protein_coding	-8.21799	-0.772997	31.0004	2.57978e-08	2.90949e-06	1.83967	0.0965521	1.41922	0	0	0
ENSG00000183742.7	MACC1	protein_coding	2.96618	6.93537	34.2346	4.88515e-09	6.49467e-07	19.8386	13.8713	20.1678	49.8531	490.044	185.19
ENSG00000146477.4	SLC22A3	protein_coding	5.62065	4.09732	33.8946	5.81813e-09	7.68415e-07	1.09386	0.16092	0.261434	2.59572	76.9652	29.0815
ENSG00000130513.3	GDF15	protein_coding	3.5002	4.83198	33.8106	6.07456e-09	7.97038e-07	3.38101	4.6345	1.53126	6.45113	91.7582	77.6658
ENSG00000111319.8	SCNN1A	protein_coding	2.92595	3.90317	33.7797	6.17211e-09	8.04578e-07	2.08827	2.54254	2.16617	6.26027	61.2138	20.6246
ENSG00000042493.10	CAPG	protein_coding	2.03339	6.11364	33.5246	7.03667e-09	9.09832e-07	16.0598	33.568	26.5169	83.8265	121.011	157.403
ENSG00000106078.13	COBL	protein_coding	3.78851	5.59103	33.5154	7.07017e-09	9.09832e-07	6.41398	3.86208	2.80108	10.8791	190.975	95.6152
ENSG00000100985.7	MMP9	protein_coding	2.28047	5.25023	33.4086	7.46925e-09	9.55065e-07	6.96091	11.9403	12.8476	34.7368	126.595	44.9599
ENSG00000188910.7	GJB3	protein_coding	4.42335	0.633073	33.3336	7.76312e-09	9.86359e-07	0.0497208	0.289656	0.0373478	0.496241	5.70884	3.53811
ENSG00000102554.8	KLF5	protein_coding	2.80729	6.30612	32.9589	9.41255e-09	1.18841e-06	16.209	9.8805	18.1884	33.0573	236.771	196.581
ENSG00000243709.1	LEFTY1	protein_coding	4.83339	1.43725	32.8865	9.76998e-09	1.22583e-06	0.0994415	0.128736	0.0746956	0.114517	13.8346	2.93404
ENSG00000142273.6	CBLC	protein_coding	3.12528	1.96252	32.5775	1.14535e-08	1.42813e-06	0.298325	0.708049	0.971042	1.60324	9.83421	12.2539
ENSG00000124429.12	POF1B	protein_coding	4.29578	5.58641	32.4355	1.23216e-08	1.52689e-06	7.50784	3.54024	1.38187	12.5205	150.222	139.453
ENSG00000157388.8	CACNA1D	protein_coding	2.76464	5.45958	32.1674	1.41446e-08	1.74204e-06	3.8285	6.69428	8.40325	8.47426	182.683	69.7266
ENSG00000177106.9	EPS8L2	protein_coding	2.84834	3.4861	32.1483	1.42839e-08	1.74847e-06	1.74023	2.25288	2.05413	4.54251	29.2943	33.2237
ENSG00000117650.8	NEK2	protein_coding	3.69393	1.02572	31.9694	1.56623e-08	1.90557e-06	0	0.450577	0.410826	1.03065	6.41724	4.91883
ENSG00000138771.10	SHROOM3	protein_coding	3.1078	5.34937	31.8563	1.6601e-08	2.00762e-06	4.22627	6.08278	4.85521	6.9092	135.304	107.093
ENSG00000133216.12	EPHB2	protein_coding	2.20191	5.13097	31.71	1.78999e-08	2.15173e-06	8.15421	11.0069	9.85981	25.3083	119.094	46.6858
ENSG00000134668.8	SPOCD1	protein_coding	4.1386	0.573003	31.6271	1.868e-08	2.23215e-06	0.248604	0.16092	0.0373478	1.56507	3.70866	4.14218
ENSG00000259649.1	RP11-351M8.1	protein_coding	6.02439	-0.126293	31.5384	1.9554e-08	2.32276e-06	0	0	0.0746956	0.0381723	2.6669	3.53811
ENSG00000062038.9	CDH3	protein_coding	4.34871	1.97741	31.4972	1.99727e-08	2.35854e-06	0.298325	0.193104	0.186739	0.572585	11.8344	13.1169
ENSG00000143375.9	CGN	protein_coding	3.54454	3.63794	31.2988	2.21215e-08	2.59701e-06	2.28716	1.54483	0.709608	4.58068	46.2958	24.7668
ENSG00000183336.7	BOLA2	protein_coding	-8.13355	-1.15782	16.3468	5.27461e-05	0.002122	2.83408	0	0	0	0	0
ENSG00000157227.8	MMP14	protein_coding	1.94575	5.36733	31.2239	2.29915e-08	2.66794e-06	15.5129	13.2276	17.1053	55.3499	53.8381	109.423
ENSG00000095970.12	TREM2	protein_coding	2.54056	3.56735	31.1268	2.41716e-08	2.78876e-06	1.54134	2.89656	6.19973	14.7727	24.5022	25.3708
ENSG00000181625.13	SLX1B	protein_coding	-7.41114	0.98005	27.9709	1.23157e-07	1.12893e-05	12.3307	0	0	0	0	0.0862953
ENSG00000133477.11	FAM83F	protein_coding	4.29425	1.83551	31.02	2.55386e-08	2.90825e-06	0.298325	0.16092	0.186739	0.610758	12.8345	9.3199
ENSG00000258150.1	RP11-345J4.3	protein_coding	-7.12401	-2.19947	13.2861	0.000267375	0.00799152	1.39218	0	0	0	0	0
ENSG00000230567.2	FAM203B	protein_coding	-7.01264	-2.30736	12.6061	0.00038448	0.0107201	1.29274	0	0	0	0	0
ENSG00000165078.7	CPA6	protein_coding	3.30122	3.69051	30.7454	2.94198e-08	3.29946e-06	1.74023	1.02989	1.26982	12.2915	59.1303	5.35031
ENSG00000203546.3	RP11-176H8.1	protein_coding	-6.78467	-2.44764	14.6141	0.000131923	0.0045271	0.944695	0.032184	0.149391	0	0	0
ENSG00000019505.3	SYT13	protein_coding	4.14449	1.18105	30.6134	3.14917e-08	3.46379e-06	0.0994415	0.386208	0.0373478	0.305379	11.2927	2.15738
ENSG00000039068.13	CDH1	protein_coding	3.95723	6.72605	30.6082	3.15753e-08	3.46379e-06	7.30895	9.59084	4.1456	10.3829	440.581	209.957
ENSG00000198729.4	PPP1R14C	protein_coding	2.89761	2.60696	30.6132	3.1495e-08	3.46379e-06	1.14358	1.19081	1.08309	3.43551	17.0849	15.6195
ENSG00000175445.10	LPL	protein_coding	2.55622	4.33056	30.5918	3.18435e-08	3.47423e-06	7.30895	2.8322	5.63952	30.8814	56.6717	23.4723
ENSG00000175311.5	ANKS4B	protein_coding	6.50502	-0.483696	30.468	3.39411e-08	3.68307e-06	0	0.032184	0	0.0381723	2.87526	1.8122
ENSG00000151364.11	KCTD14	protein_coding	4.68551	0.496265	30.1431	4.01313e-08	4.33138e-06	0.0497208	0.16092	0.0373478	0.152689	4.29205	4.83254
ENSG00000198203.5	SULT1C2	protein_coding	2.99102	1.92192	30.1274	4.04574e-08	4.34322e-06	0.497208	1.44828	0.448173	3.1683	9.83421	9.06101
ENSG00000115461.4	IGFBP5	protein_coding	3.15572	5.07995	30.0537	4.20254e-08	4.48755e-06	3.67934	9.10808	2.20352	22.4835	30.8778	158.266
ENSG00000100170.5	SLC5A1	protein_coding	3.95283	3.12493	29.9962	4.32904e-08	4.59817e-06	0.795532	0.740233	0.410826	1.3742	31.2945	22.2642
ENSG00000103316.6	CRYM	protein_coding	3.39114	2.46356	29.8607	4.64222e-08	4.90487e-06	0.64637	0.386208	0.971042	2.17582	20.7518	10.528
ENSG00000091136.9	LAMB1	protein_coding	2.15422	6.04537	29.8366	4.70036e-08	4.9403e-06	23.6671	20.5978	17.3294	48.059	159.056	153.606
ENSG00000198944.4	SOWAHA	protein_coding	5.15216	0.167177	29.8129	4.75808e-08	4.97492e-06	0	0.0643681	0.0746956	0.114517	5.08379	1.8985
ENSG00000178773.10	CPNE7	protein_coding	3.16792	1.60677	29.7833	4.83146e-08	5.02547e-06	0.397766	0.32184	0.858999	1.83227	6.3339	10.528
ENSG00000182798.6	MAGEB17	protein_coding	5.35753	0.493881	29.7478	4.92069e-08	5.0919e-06	0.0497208	0.0965521	0	0.839792	7.58401	0.0862953
ENSG00000175832.8	ETV4	protein_coding	3.26054	2.55757	29.648	5.18052e-08	5.33328e-06	0.845253	0.611497	0.933695	2.09948	18.2933	15.6195
ENSG00000162105.9	SHANK2	protein_coding	3.27248	5.24957	29.5959	5.32161e-08	5.45058e-06	4.57431	4.57013	3.73478	6.75651	137.679	88.6253
ENSG00000052344.11	PRSS8	protein_coding	3.11826	2.72769	29.5479	5.4552e-08	5.55904e-06	0.994415	1.19081	0.784303	2.36669	18.2516	19.8479
ENSG00000105523.2	FAM83E	protein_coding	3.57145	1.07586	29.3674	5.98762e-08	6.07079e-06	0.149162	0.354024	0.261434	0.687102	5.41715	7.24881
ENSG00000091138.8	SLC26A3	protein_coding	3.05579	1.6141	29.1216	6.79737e-08	6.85714e-06	0.348045	0.997705	0.33613	1.7941	10.5426	5.5229
ENSG00000162069.10	CCDC64B	protein_coding	3.43624	1.7041	29.0377	7.09845e-08	7.12506e-06	0.348045	0.547129	0.261434	0.992481	12.4594	6.38586
ENSG00000139515.5	PDX1	protein_coding	5.68874	-0.315555	28.9205	7.54116e-08	7.53178e-06	0	0.0643681	0	0.152689	1.5418	3.96959
ENSG00000109272.3	PF4V1	protein_coding	-6.60412	-2.69689	11.6895	0.000628542	0.0156435	0.944695	0	0.0373478	0	0	0
ENSG00000197093.6	GAL3ST4	protein_coding	2.7598	2.06721	28.8791	7.70409e-08	7.6187e-06	0.546928	1.06207	1.41922	5.45865	6.79227	11.9951
ENSG00000136153.13	LMO7	protein_coding	3.08927	7.42193	28.7709	8.14649e-08	8.0167e-06	27.9928	25.3288	17.8896	46.2267	347.614	670.342
ENSG00000081277.7	PKP1	protein_coding	4.77974	-0.343763	28.7383	8.28497e-08	8.11082e-06	0	0.0643681	0.0746956	0.534413	1.33345	3.53811
ENSG00000163630.6	SYNPR	protein_coding	3.55137	1.69547	28.7294	8.32293e-08	8.11082e-06	0.248604	0.354024	0.33613	0.801619	14.1679	4.74624
ENSG00000103089.4	FA2H	protein_coding	3.55825	4.25608	28.6955	8.47013e-08	8.21439e-06	1.14358	3.12185	0.858999	1.64141	70.6313	46.4269
ENSG00000253767.1	PCDHGA8	protein_coding	9.39947	0.330145	28.6145	8.83199e-08	8.52415e-06	0	0	0	0	0	9.49249
ENSG00000236699.3	ARHGEF38	protein_coding	4.13434	4.78941	28.6037	8.88144e-08	8.53085e-06	2.6352	2.12415	0.896347	3.43551	111.135	58.5082
ENSG00000183317.11	EPHA10	protein_coding	3.88616	0.996458	28.5623	9.07337e-08	8.67371e-06	0.497208	0.225288	0.0373478	1.83227	6.58392	3.7107
ENSG00000164089.4	AGXT2L1	protein_coding	-6.56289	-2.66492	15.0625	0.00010401	0.00371531	0.696091	0.0965521	0.149391	0	0	0
ENSG00000248540.2	RP11-247C2.2	protein_coding	-6.39613	-2.93093	10.0996	0.00148298	0.0301323	0.845253	0	0	0	0	0
ENSG00000197261.7	C6orf141	protein_coding	3.90798	1.91997	28.3554	1.00964e-07	9.51578e-06	0.198883	0.514945	0.149391	0.229034	14.793	8.71583
ENSG00000128641.13	MYO1B	protein_coding	2.6892	5.63202	28.3306	1.02268e-07	9.59363e-06	18.7944	6.56554	10.0092	28.4002	102.176	158.266
ENSG00000135750.10	KCNK1	protein_coding	3.4701	1.62487	28.2852	1.04695e-07	9.77555e-06	0.0994415	0.868969	0.373478	1.60324	4.25038	13.721
ENSG00000124171.4	PARD6B	protein_coding	3.39987	4.87526	28.2015	1.09322e-07	1.01604e-05	4.62403	2.73564	2.95047	6.4893	94.7168	79.6506
ENSG00000181577.11	C6orf223	protein_coding	2.7802	2.55269	28.1353	1.13126e-07	1.04654e-05	0.248604	2.89656	1.75535	5.07692	12.5845	15.0154
ENSG00000186472.14	PCLO	protein_coding	3.17762	3.73657	28.0137	1.20461e-07	1.10929e-05	1.64079	2.15633	1.23248	2.74841	47.7959	30.5486
ENSG00000213132.2	AC022498.1	protein_coding	-6.39607	-2.93092	10.0976	0.00148465	0.0301359	0.845253	0	0	0	0	0
ENSG00000124145.5	SDC4	protein_coding	2.11488	6.52489	27.9565	1.24071e-07	1.13215e-05	30.4788	22.4645	32.8287	59.7779	231.479	210.906
ENSG00000197978.8	GOLGA6L9	protein_coding	-6.21854	-3.11571	9.55388	0.00199528	0.0371225	0.745811	0	0	0	0	0
ENSG00000164078.7	MST1R	protein_coding	4.30202	2.14709	27.8571	1.30611e-07	1.18109e-05	0.497208	0.289656	0.112043	0.916136	13.7512	13.721
ENSG00000163710.3	PCOLCE2	protein_coding	3.68305	0.472814	27.8443	1.31483e-07	1.18364e-05	0.198883	0.0965521	0.224087	1.52689	1.58347	5.95438
ENSG00000076716.7	GPC4	protein_coding	2.45089	3.15854	27.7894	1.35266e-07	1.21226e-05	1.83967	2.18851	2.83843	6.18392	24.5855	19.5027
ENSG00000132692.13	BCAN	protein_coding	4.08515	0.792057	27.763	1.37121e-07	1.22342e-05	0.0497208	0.354024	0.0746956	0.419896	3.54198	7.4214
ENSG00000140873.11	ADAMTS18	protein_coding	3.00177	1.61256	27.7203	1.40181e-07	1.24519e-05	0.795532	0.611497	0.410826	3.05379	8.25074	6.64474
ENSG00000166143.5	PPP1R14D	protein_coding	3.85251	0.82288	27.7006	1.41617e-07	1.25241e-05	0.198883	0.16092	0.149391	0.687102	3.792	7.07622
ENSG00000104537.12	ANXA13	protein_coding	3.37113	1.8325	27.6075	1.48599e-07	1.30267e-05	0.198883	0.997705	0.224087	0.458068	12.7511	8.45694
ENSG00000109625.13	CPZ	protein_coding	7.92621	-1.29252	27.6138	1.48119e-07	1.30267e-05	0	0	0	0.114517	0.750067	2.15738
ENSG00000142149.4	HUNK	protein_coding	3.70868	3.49231	27.5839	1.50423e-07	1.31293e-05	1.49162	0.740233	0.821651	2.59572	45.3374	21.4875
ENSG00000163618.13	CADPS	protein_coding	2.59413	3.20487	27.5585	1.52413e-07	1.32454e-05	1.34246	2.86438	1.38187	3.47368	35.1698	14.1524
ENSG00000153294.7	GPR115	protein_coding	4.41642	0.140959	27.3386	1.70767e-07	1.47765e-05	0	0.0643681	0.224087	0.267206	3.16695	3.7107
ENSG00000124225.11	PMEPA1	protein_coding	2.07493	7.3479	27.1843	1.84958e-07	1.59357e-05	51.0135	74.6348	35.8165	114.059	377.117	385.568
ENSG00000204361.6	NXPE2	protein_coding	5.10577	-0.810756	27.1533	1.87944e-07	1.61238e-05	0.0497208	0	0.0373478	1.03065	1.5418	1.03554
ENSG00000115641.13	FHL2	protein_coding	3.76816	4.74263	27.1407	1.89168e-07	1.61598e-05	2.68492	1.86667	1.718	3.39734	106.176	57.1275
ENSG00000105928.9	DFNA5	protein_coding	2.34608	3.41353	27.0957	1.93625e-07	1.64705e-05	6.61286	1.93104	2.39026	20.9184	19.5851	16.2235
ENSG00000007306.9	CEACAM7	protein_coding	8.01397	-0.831784	27.0774	1.95472e-07	1.65574e-05	0	0	0	2.9011	0.416704	0.0862953
ENSG00000126562.12	WNK4	protein_coding	3.84244	2.13033	27.0419	1.99088e-07	1.67928e-05	0.745811	0.32184	0.261434	1.48872	12.0427	14.1524
ENSG00000078098.8	FAP	protein_coding	2.36174	3.25484	27.0311	2.00205e-07	1.68164e-05	4.12682	1.57702	3.13721	12.6732	12.8345	27.7871
ENSG00000254729.1	XXbac-BPG116M5.15	protein_coding	-6.04657	-2.87258	14.7286	0.000124149	0.00428965	0.149162	0.225288	0.33613	0	0	0
ENSG00000143167.7	GPA33	protein_coding	3.24907	2.5842	26.8421	2.20771e-07	1.839e-05	0.696091	0.547129	1.00839	1.41238	19.7101	15.7058
ENSG00000089472.12	HEPH	protein_coding	4.28323	5.51148	26.8208	2.23224e-07	1.84701e-05	5.0218	1.99541	2.31556	5.68768	141.263	143.682
ENSG00000163735.6	CXCL5	protein_coding	3.08529	3.83845	26.8178	2.23573e-07	1.84701e-05	1.39218	0.804601	1.94208	2.82475	8.33408	83.1887
ENSG00000140832.5	MARVELD3	protein_coding	3.64759	1.09173	26.7422	2.32482e-07	1.91274e-05	0.198883	0.289656	0.149391	0.572585	8.91746	3.53811
ENSG00000164690.3	SHH	protein_coding	4.85149	1.7	26.7013	2.37466e-07	1.94577e-05	0.248604	0.16092	0	0.381723	9.08414	11.9088
ENSG00000143217.6	PVRL4	protein_coding	3.22538	0.823098	26.6811	2.39961e-07	1.95291e-05	0.198883	0.450577	0.298782	2.55755	3.33363	4.74624
ENSG00000214117.1	AC083883.1	protein_coding	-5.88881	-3.47045	9.91749	0.00163716	0.0323484	0.497208	0.0643681	0	0	0	0
ENSG00000131941.3	RHPN2	protein_coding	2.78637	4.99472	26.6095	2.49019e-07	2.01575e-05	4.77319	6.11497	4.295	6.68016	112.218	71.0211
ENSG00000132437.12	DDC	protein_coding	4.70428	2.53686	26.4945	2.64288e-07	2.13076e-05	0.348045	0.16092	0.186739	0.381723	14.4596	23.4723
ENSG00000133063.11	CHIT1	protein_coding	2.77629	3.44416	26.3923	2.78654e-07	2.23759e-05	1.74023	1.83449	3.73478	17.4448	33.2113	10.0966
ENSG00000214844.3	AC007952.1	protein_coding	-5.77548	-3.5873	9.02579	0.00266197	0.0461079	0.497208	0.032184	0	0	0	0
ENSG00000072657.4	TRHDE	protein_coding	3.05807	1.11253	26.0175	3.38343e-07	2.69534e-05	0.149162	0.579313	0.485521	1.14517	6.3339	5.35031
ENSG00000203863.1	AL079342.1	protein_coding	-5.7572	-3.49404	10.7995	0.00101526	0.0226663	0.348045	0.0965521	0.0746956	0	0	0
ENSG00000006074.4	CCL18	protein_coding	2.11673	4.11476	25.8812	3.63093e-07	2.86972e-05	2.78436	4.15174	11.9886	21.1093	16.3348	55.229
ENSG00000131746.8	TNS4	protein_coding	2.64796	3.47451	25.8597	3.67151e-07	2.89042e-05	3.13241	2.99312	1.49391	6.41295	30.461	27.2693
ENSG00000069011.10	PITX1	protein_coding	4.40159	-0.194124	25.8303	3.72799e-07	2.92342e-05	0	0.0965521	0.112043	0.229034	2.20853	3.36552
ENSG00000203727.3	SAMD5	protein_coding	3.35994	4.22145	25.7202	3.94673e-07	3.0829e-05	5.46928	2.2207	1.08309	7.51995	72.4648	30.6348
ENSG00000251569.1	RP11-724O16.1	protein_coding	4.86384	0.945903	25.7041	3.97975e-07	3.09665e-05	0	0	0.485521	0	6.3339	5.95438
ENSG00000162493.12	PDPN	protein_coding	3.02846	1.57422	25.5347	4.34497e-07	3.35523e-05	0.298325	0.643681	0.709608	4.96241	2.50022	10.7006
ENSG00000174697.4	LEP	protein_coding	4.87113	-0.119779	25.5345	4.34551e-07	3.35523e-05	0.0497208	0.0965521	0	0.992481	4.33372	0.172591
ENSG00000114251.9	WNT5A	protein_coding	2.55697	2.52982	25.4829	4.4632e-07	3.43291e-05	0.745811	1.22299	2.35291	7.63447	4.41706	21.8327
ENSG00000002933.3	TMEM176A	protein_coding	2.09784	3.95894	25.3248	4.84434e-07	3.71184e-05	3.67934	6.75865	4.55643	10.8028	30.5027	43.7517
ENSG00000137648.12	TMPRSS4	protein_coding	2.18742	4.76002	25.2742	4.97317e-07	3.79606e-05	2.6352	4.95634	19.4955	8.81781	72.4648	63.3408
ENSG00000242441.3	GTF2A1L	protein_coding	-5.64587	-3.59542	9.10628	0.00254733	0.0446618	0.397766	0.032184	0.0746956	0	0	0
ENSG00000137251.10	TINAG	protein_coding	4.01141	1.24969	25.0832	5.49099e-07	4.15969e-05	0.0994415	0.16092	0.261434	0.0381723	9.20915	5.78179
ENSG00000179403.10	VWA1	protein_coding	3.09358	2.90329	24.8312	6.2577e-07	4.72268e-05	2.48604	0.579313	0.709608	6.26027	5.25047	35.5537
ENSG00000107130.6	NCS1	protein_coding	1.89351	4.35926	24.7941	6.37913e-07	4.7963e-05	4.62403	9.84832	7.80569	12.9786	46.8792	48.1528
ENSG00000103449.7	SALL1	protein_coding	-5.60287	-3.59132	9.07286	0.00259431	0.045327	0.397766	0	0.112043	0	0	0
ENSG00000169894.13	MUC3A	protein_coding	4.45591	0.602901	24.6611	6.83516e-07	5.10096e-05	0	0.514945	0	0.190862	4.54207	4.83254
ENSG00000204539.3	CDSN	protein_coding	4.51577	-0.191815	24.5697	7.16681e-07	5.32865e-05	0	0.16092	0.0373478	0.152689	2.50022	3.10663
ENSG00000130701.3	C20orf151	protein_coding	4.14541	0.17417	24.5541	7.22514e-07	5.3522e-05	0.0994415	0.0965521	0.0746956	0.305379	3.04194	4.05588
ENSG00000253313.1	C1orf210	protein_coding	4.99296	-0.869843	24.4561	7.60241e-07	5.61097e-05	0.0497208	0.032184	0	0.419896	1.16677	2.15738
ENSG00000164050.8	PLXNB1	protein_coding	3.33676	3.81977	24.4322	7.69713e-07	5.64612e-05	3.67934	2.31725	0.709608	5.26778	45.9208	33.5689
ENSG00000173467.4	AGR3	protein_coding	3.64486	0.573081	24.4299	7.70629e-07	5.64612e-05	0.198883	0.16092	0.112043	0.916136	6.37557	1.63961
ENSG00000075213.5	SEMA3A	protein_coding	1.91395	4.25745	24.4021	7.81835e-07	5.68672e-05	7.25923	12.3909	3.24926	21.5674	51.0462	23.4723
ENSG00000204291.6	COL15A1	protein_coding	2.93112	4.49	24.4047	7.80772e-07	5.68672e-05	5.07152	1.6092	2.16617	10.4592	11.626	122.539
ENSG00000223802.2	CERS1	protein_coding	-5.52151	-3.47882	8.04579	0.00456096	0.0674236	0	0.386208	0.0373478	0	0	0
ENSG00000167642.7	SPINT2	protein_coding	1.91158	4.88577	24.3194	8.16141e-07	5.89354e-05	7.25923	13.4207	9.52368	15.5361	64.4224	78.9602
ENSG00000124253.9	PCK1	protein_coding	3.95507	5.51445	24.2724	8.36306e-07	6.0175e-05	8.90002	1.86667	1.75535	11.1463	218.269	48.5843
ENSG00000186007.5	LEMD1	protein_coding	3.33244	2.00629	24.1212	9.04591e-07	6.4856e-05	0.795532	0.708049	0.224087	1.71776	10.2509	12.858
ENSG00000046604.8	DSG2	protein_coding	3.00003	3.70206	24.1123	9.08775e-07	6.49241e-05	1.24302	0.836785	3.88417	4.04627	51.5879	21.2287
ENSG00000105289.10	TJP3	protein_coding	2.90388	2.8529	24.0893	9.19701e-07	6.54716e-05	1.83967	1.02989	1.15778	3.35917	20.6268	18.985
ENSG00000112902.7	SEMA5A	protein_coding	2.46357	4.70691	23.9551	9.86107e-07	6.99509e-05	6.4637	3.31496	8.29121	15.0017	92.2165	40.2136
ENSG00000257207.2	AC108938.5	protein_coding	-5.40948	-0.756897	13.2999	0.000265416	0.00795256	3.5799	0	0.0746956	0	0	0.0862953
ENSG00000054793.9	ATP9A	protein_coding	2.62292	6.02786	23.8652	1.0332e-06	7.27775e-05	19.2917	11.7794	8.47795	24.9265	251.147	99.2397
ENSG00000214447.3	FAM187A	protein_coding	-5.33501	-4.04565	7.02438	0.00804075	0.0979478	0.397766	0	0	0	0	0
ENSG00000066248.10	NGEF	protein_coding	3.19521	2.17516	23.7416	1.10175e-06	7.7065e-05	0.944695	0.611497	0.448173	1.75593	15.168	10.3554
ENSG00000222001.2	AC106876.2	protein_coding	7.56474	-1.67314	23.6991	1.12637e-06	7.85135e-05	0	0	0	0.0381723	1.04176	1.12184
ENSG00000170537.8	TMC7	protein_coding	3.01343	4.15278	23.6904	1.13147e-06	7.85958e-05	3.18213	2.67128	2.05413	4.08444	54.8382	48.9295
ENSG00000133048.8	CHI3L1	protein_coding	2.69508	4.64489	23.649	1.15607e-06	7.9991e-05	4.17654	3.47588	4.2203	27.6368	107.676	8.71583
ENSG00000175911.4	AC127496.1	protein_coding	-5.27633	-3.74445	8.35202	0.00385259	0.0601521	0.248604	0	0.186739	0	0	0
ENSG00000125798.9	FOXA2	protein_coding	4.84558	1.19808	23.5928	1.19033e-06	8.18352e-05	0.298325	0.032184	0.0373478	0.458068	8.08405	6.21327
ENSG00000198211.8	TUBB3	protein_coding	2.83704	1.2596	23.5164	1.23856e-06	8.48604e-05	0.596649	0.0965521	1.12043	3.20648	1.62514	9.49249
ENSG00000158270.10	COLEC12	protein_coding	2.11545	3.9695	23.4449	1.28541e-06	8.77708e-05	3.92794	6.21152	5.75156	32.0648	16.7932	34.8633
ENSG00000258555.1	KB-1896H10.1	protein_coding	-5.25478	4.45377	28.5256	9.24661e-08	8.79742e-06	33.8101	41.6783	25.5085	21.8346	0.333363	0.258886
ENSG00000100558.4	PLEK2	protein_coding	2.78139	2.65008	23.2598	1.41527e-06	9.57377e-05	1.59106	0.740233	1.53126	3.09196	16.0848	17.9494
ENSG00000180745.4	CLRN3	protein_coding	3.26715	2.41747	23.2583	1.41639e-06	9.57377e-05	0.944695	0.740233	0.448173	1.45055	16.8348	14.4976
ENSG00000140416.14	TPM1	protein_coding	2.22563	4.90649	23.2147	1.44886e-06	9.76034e-05	8.35309	6.40462	9.00082	13.7802	93.175	60.493
ENSG00000154736.5	ADAMTS5	protein_coding	2.41798	3.74981	23.1979	1.4616e-06	9.81326e-05	4.42515	5.95405	1.68065	16.2232	19.4184	39.437
ENSG00000135525.13	MAP7	protein_coding	2.38217	5.53783	23.1348	1.51036e-06	0.000101068	9.99387	10.2023	8.14182	13.7802	183.1	69.2089
ENSG00000076826.4	CAMSAP3	protein_coding	3.17588	2.01818	23.1126	1.52789e-06	0.000101901	0.64637	0.708049	0.33613	1.14517	14.2513	9.14731
ENSG00000258947.2	TUBB3	protein_coding	2.44304	2.68599	23.0826	1.55187e-06	0.000103158	2.83408	1.28736	1.49391	6.4893	13.1262	16.4824
ENSG00000154914.11	USP43	protein_coding	3.09054	2.04122	22.9698	1.64566e-06	0.000109032	0.397766	0.579313	0.560217	0.763447	16.9598	7.07622
ENSG00000168907.9	PLA2G4F	protein_coding	4.19234	0.29409	22.9382	1.67293e-06	0.000110112	0.198883	0	0.112043	0.725275	4.58374	2.32997
ENSG00000171695.6	C20orf201	protein_coding	-5.17748	-3.66035	8.69144	0.00319708	0.0527165	0.0497208	0.128736	0.224087	0	0	0
ENSG00000165238.12	WNK2	protein_coding	2.30643	4.72812	22.9079	1.69952e-06	0.000111496	3.13241	4.53795	10.1586	6.14575	93.425	51.0868
ENSG00000156510.10	HKDC1	protein_coding	3.62244	3.64755	22.875	1.72882e-06	0.000113049	1.74023	0.901153	1.00839	1.98496	42.7121	33.3963
ENSG00000175520.8	UBQLN3	protein_coding	-5.1187	-3.97495	7.63997	0.0057089	0.078605	0.0497208	0.225288	0.0373478	0	0	0
ENSG00000054690.9	PLEKHH1	protein_coding	2.52785	2.50858	22.8307	1.7692e-06	0.000114941	1.93911	1.15863	1.26982	4.50434	15.0847	12.6854
ENSG00000156885.4	COX6A2	protein_coding	-5.07546	-4.26689	6.23681	0.0125122	0.13062	0.248604	0.0643681	0	0	0	0
ENSG00000165794.5	SLC39A2	protein_coding	-5.07052	-4.10131	8.10647	0.00441075	0.0657356	0.149162	0.0965521	0.0746956	0	0	0
ENSG00000241186.3	TDGF1	protein_coding	3.98412	1.03963	22.712	1.88187e-06	0.000121085	0.497208	0.0965521	0.0746956	1.03065	7.79236	3.797
ENSG00000151789.5	ZNF385D	protein_coding	2.4644	4.50342	22.6695	1.92395e-06	0.000123397	12.7285	4.21611	3.54804	17.7501	67.3393	39.0918
ENSG00000185842.10	DNAH14	protein_coding	1.80469	4.65976	22.6325	1.96143e-06	0.0001254	8.15421	10.3633	9.56103	16.1087	56.1717	60.5793
ENSG00000258227.2	CLEC5A	protein_coding	1.64948	5.30169	22.6055	1.98917e-06	0.00012677	18.5956	10.9104	22.5207	51.3418	41.6287	107.179
ENSG00000141738.9	GRB7	protein_coding	3.32089	2.49416	22.5491	2.04844e-06	0.000130134	0.944695	0.740233	0.410826	1.45055	12.5845	21.4875
ENSG00000134201.5	GSTM5	protein_coding	-5.00551	-4.27896	7.40727	0.0064961	0.085174	0.198883	0.0643681	0.0373478	0	0	0
ENSG00000124116.14	WFDC3	protein_coding	3.56317	1.43637	22.4345	2.17428e-06	0.00013726	0.198883	0.128736	0.373478	0.992481	13.0845	2.24368
ENSG00000136883.7	KIF12	protein_coding	4.05729	1.5075	22.369	2.24975e-06	0.000141244	0.397766	0.16092	0.112043	0.534413	9.58419	7.93917
ENSG00000141198.9	TOM1L1	protein_coding	2.86922	2.68609	22.3675	2.25147e-06	0.000141244	1.49162	0.643681	1.49391	2.55755	16.4181	19.589
ENSG00000253293.3	HOXA10	protein_coding	4.34064	0.97235	22.3509	2.27107e-06	0.00014203	0.0994415	0	0.186739	1.25969	9.91755	0.776658
ENSG00000136379.7	FAM108C1	protein_coding	2.2464	5.1865	22.2961	2.33686e-06	0.000145691	8.05476	5.63221	15.3873	16.5668	116.76	68.7774
ENSG00000114529.8	C3orf52	protein_coding	2.75964	4.56143	22.2047	2.4507e-06	0.000152315	4.27599	4.4414	2.577	4.92423	94.0084	40.4725
ENSG00000204889.6	KRT40	protein_coding	5.25034	-0.367714	22.1963	2.46152e-06	0.000152515	0.0497208	0	0.0373478	0.0763447	0.750067	4.83254
ENSG00000124839.8	RAB17	protein_coding	2.32856	2.4389	22.0702	2.62863e-06	0.000162369	2.13799	1.64139	1.15778	5.76402	11.0843	13.2032
ENSG00000165105.9	RASEF	protein_coding	2.80577	4.99101	22.0627	2.63889e-06	0.000162502	4.0771	5.76094	2.31556	4.58068	151.055	33.0511
ENSG00000130545.10	CRB3	protein_coding	3.58143	0.414356	22.0062	2.71776e-06	0.000166791	0.0994415	0.32184	0.0746956	0.305379	4.29205	3.7107
ENSG00000256018.1	HIST1H3G	protein_coding	2.49476	1.7645	22.001	2.72515e-06	0.000166791	0.298325	0.836785	1.53126	1.67958	5.00045	13.2895
ENSG00000134569.5	LRP4	protein_coding	3.32444	3.66069	21.9308	2.82655e-06	0.000172471	1.74023	0.643681	1.12043	3.20648	60.7971	12.5991
ENSG00000197859.5	ADAMTSL2	protein_coding	2.83092	1.88122	21.8063	3.01605e-06	0.000183477	1.4419	0.418393	0.522869	3.77906	3.45864	15.2743
ENSG00000070019.3	GUCY2C	protein_coding	2.25064	3.74765	21.7477	3.10958e-06	0.000188027	2.53576	3.92645	3.09987	4.77154	49.0877	21.5738
ENSG00000111245.8	MYL2	protein_coding	-4.94427	-4.10765	7.72434	0.00544811	0.0758993	0.0994415	0.0965521	0.112043	0	0	0
ENSG00000115648.9	MLPH	protein_coding	2.24113	2.24457	21.7189	3.15668e-06	0.000190302	0.845253	2.47817	1.19513	3.93175	12.8345	8.62953
ENSG00000172818.5	OVOL1	protein_coding	4.02537	2.69711	21.7109	3.1698e-06	0.00019052	0.944695	0.675865	0.112043	1.107	22.6687	16.8276
ENSG00000109610.4	SOD3	protein_coding	3.85125	0.478407	21.6068	3.34664e-06	0.000200549	0.0994415	0.16092	0.0746956	0.343551	1.75016	7.4214
ENSG00000253485.1	PCDHGA5	protein_coding	3.60592	1.22914	21.5975	3.36286e-06	0.000200921	0.248604	0.032184	1.38187	5.61134	3.54198	4.05588
ENSG00000132470.9	ITGB4	protein_coding	2.17335	4.41313	21.5856	3.38384e-06	0.000201574	8.15421	5.34255	5.60217	12.177	44.2956	62.5641
ENSG00000175063.12	UBE2C	protein_coding	2.52869	1.54833	21.5248	3.49274e-06	0.000207335	0.397766	0.772417	1.04574	1.64141	6.91728	8.28435
ENSG00000198788.7	MUC2	protein_coding	5.69206	0.254993	21.5202	3.5012e-06	0.000207335	0.0497208	0.032184	0	0.0381723	7.00062	0.258886
ENSG00000172139.10	SLC9C1	protein_coding	2.20428	3.54126	21.4745	3.58565e-06	0.000211712	2.93353	2.92875	3.84682	5.49682	26.9191	33.2237
ENSG00000078399.11	HOXA9	protein_coding	3.17055	1.46363	21.4387	3.65321e-06	0.000215068	0.348045	0.289656	0.373478	2.40486	12.3761	1.38073
ENSG00000174876.11	AMY1B	protein_coding	-4.92651	-4.46871	5.81318	0.0159065	0.152349	0.298325	0	0	0	0	0
ENSG00000174358.11	SLC6A19	protein_coding	-4.9177	-1.40077	14.1083	0.000172583	0.00561276	0.149162	1.6092	0.112043	0.0381723	0	0
ENSG00000170786.8	SDR16C5	protein_coding	5.59545	-1.29409	21.3757	3.77528e-06	0.000220316	0	0.032184	0	0.0763447	0.875078	1.98479
ENSG00000187918.3	OR51I2	protein_coding	-4.90049	-3.92127	7.3884	0.00656459	0.0857411	0.0994415	0.032184	0.224087	0	0	0
ENSG00000108511.8	HOXB6	protein_coding	2.78779	2.02606	21.2736	3.98171e-06	0.000230354	0.944695	0.901153	0.522869	2.32851	6.7506	15.792
ENSG00000183856.6	IQGAP3	protein_coding	2.02254	3.08016	21.2772	3.9743e-06	0.000230354	1.88939	4.53795	2.27821	5.99306	23.6688	14.8428
ENSG00000179813.2	FAM216B	protein_coding	6.952	-2.10515	21.246	4.0396e-06	0.000233032	0	0	0	0.763447	0.250022	0.517772
ENSG00000152669.8	CCNO	protein_coding	7.43333	-1.7222	21.1339	4.28292e-06	0.00024636	0	0	0	0.0763447	1.50013	0.345181
ENSG00000101213.5	PTK6	protein_coding	2.35248	2.74227	21.0818	4.40091e-06	0.000251882	2.53576	1.38391	1.83004	5.11509	15.3347	17.0865
ENSG00000132793.7	LPIN3	protein_coding	2.88904	1.99231	21.0804	4.40401e-06	0.000251882	1.24302	0.740233	0.448173	2.29034	11.0843	10.0966
ENSG00000203989.2	RHOXF2B	protein_coding	-4.88834	-4.28555	7.26644	0.00702549	0.0894335	0.149162	0.0643681	0.0746956	0	0	0
ENSG00000205106.2	CTD-2210P24.4	protein_coding	-4.83405	-4.07628	6.78766	0.00917904	0.107009	0.149162	0	0.186739	0	0	0
ENSG00000233024.3	RP11-1212A22.4	protein_coding	-4.82362	-4.4752	5.96823	0.0145659	0.144085	0.248604	0	0.0373478	0	0	0
ENSG00000117394.13	SLC2A1	protein_coding	1.70039	6.08353	20.7754	5.16416e-06	0.00029203	44.2515	18.2484	26.9651	77.4135	84.1742	184.499
ENSG00000164129.7	NPY5R	protein_coding	-4.8224	-4.30188	6.9491	0.00838616	0.101089	0.0994415	0.0965521	0.0746956	0	0	0
ENSG00000259119.1	RP11-1127D7.1	protein_coding	-4.80718	-4.2766	6.89301	0.00865334	0.103402	0.149162	0.032184	0.112043	0	0	0
ENSG00000109072.6	SEBOX	protein_coding	-4.76969	0.152103	24.7627	6.48413e-07	4.85705e-05	4.22627	1.96323	0	0.305379	0	0
ENSG00000196644.8	GPR89C	protein_coding	-4.738	0.422368	16.3699	5.21067e-05	0.00210049	8.15421	0.0643681	0	0.152689	0.0416704	0
ENSG00000134028.10	ADAMDEC1	protein_coding	1.95338	4.02137	20.628	5.57746e-06	0.000311021	7.01063	5.18163	4.78052	33.9734	37.545	12.4265
ENSG00000204385.6	SLC44A4	protein_coding	2.42773	3.46331	20.5477	5.81628e-06	0.00032344	2.58548	1.96323	2.80108	4.88606	39.2535	18.6398
ENSG00000115009.7	CCL20	protein_coding	1.69288	6.20409	20.5373	5.8481e-06	0.000324311	39.18	19.9863	36.937	70.3898	132.512	169.484
ENSG00000137440.3	FGFBP1	protein_coding	7.07545	-2.1751	20.5084	5.93712e-06	0.00032834	0	0	0	0.152689	0.333363	1.20813
ENSG00000161572.5	LYZL6	protein_coding	-4.65057	-4.75384	5.58287	0.018137	0.166528	0.198883	0.032184	0	0	0	0
ENSG00000176046.7	NUPR1	protein_coding	2.2194	3.21644	20.4886	5.9988e-06	0.000329886	7.40839	1.19081	2.68904	14.849	12.9178	20.7972
ENSG00000263429.1	LINC00675	protein_coding	4.3759	-0.291306	20.4929	5.9854e-06	0.000329886	0.0994415	0.0643681	0	0.229034	3.70866	1.12184
ENSG00000197123.5	ZNF679	protein_coding	-4.65051	-4.75382	5.5816	0.0181501	0.166528	0.198883	0.032184	0	0	0	0
ENSG00000152894.10	PTPRK	protein_coding	2.3741	7.74577	20.3316	6.51151e-06	0.000355213	80.846	38.1381	45.6016	106.348	709.897	386.948
ENSG00000185594.4	SPATA8	protein_coding	-4.63004	-3.94179	6.08878	0.0136043	0.137386	0	0.0643681	0.261434	0	0	0
ENSG00000163995.14	ABLIM2	protein_coding	2.2994	4.53267	20.2244	6.88704e-06	0.000373669	8.05476	3.92645	6.46117	11.2227	70.548	47.8076
ENSG00000156413.9	FUT6	protein_coding	3.35576	0.8402	20.1861	7.02614e-06	0.000380188	0.248604	0.225288	0.186739	0.419896	5.58383	5.17772
ENSG00000070159.7	PTPN3	protein_coding	2.69252	4.37491	20.1738	7.07141e-06	0.000381609	5.71789	4.82761	2.01678	6.10758	72.1731	42.1984
ENSG00000128710.5	HOXD10	protein_coding	4.1993	0.780161	20.0812	7.42241e-06	0.000399477	0.149162	0.0965521	0	1.75593	0.250022	9.92397
ENSG00000257860.1	RP11-552I14.1	protein_coding	-4.60395	-4.77112	5.70511	0.0169156	0.159066	0.149162	0.0643681	0	0	0	0
ENSG00000206159.5	GYG2P1	protein_coding	5.59501	0.105579	20.0584	7.51113e-06	0.000402096	0	0.0965521	0	0	6.41724	0.0862953
ENSG00000086991.8	NOX4	protein_coding	2.34753	3.95052	20.0467	7.55743e-06	0.000403498	12.5296	2.73564	1.83004	24.2394	13.5429	46.2543
ENSG00000165905.12	GYLTL1B	protein_coding	2.87864	0.746321	19.9962	7.75953e-06	0.000413032	0.397766	0.289656	0.33613	1.22152	4.20871	4.57365
ENSG00000167306.14	MYO5B	protein_coding	2.09619	6.39689	19.9919	7.77715e-06	0.000413032	29.2855	40.6806	8.70203	35.3094	303.36	111.752
ENSG00000204335.3	SP5	protein_coding	7.24169	-2.03397	19.9463	7.96491e-06	0.000421888	0	0	0	0	0.500045	1.38073
ENSG00000241128.1	OR14A2	protein_coding	-4.52668	-4.7884	5.5486	0.0184955	0.168772	0.0994415	0.0965521	0	0	0	0
ENSG00000171877.14	FRMD5	protein_coding	2.53582	3.55488	19.9353	8.01061e-06	0.000422081	4.32571	1.28736	3.13721	5.8022	18.5016	44.7873
ENSG00000226232.3	RP11-419C5.2	protein_coding	-4.36478	3.40494	15.0375	0.000105397	0.00374486	32.9151	25.361	0.373478	1.18334	0.0833408	1.03554
ENSG00000204580.7	DDR1	protein_coding	2.30104	4.19427	19.7848	8.66697e-06	0.00045428	4.12682	5.40692	3.51069	5.26778	50.7962	49.1021
ENSG00000168634.4	WFDC13	protein_coding	4.65421	-0.536369	19.6751	9.17891e-06	0.000479861	0.0497208	0.0643681	0	0.0763447	3.33363	0.862953
ENSG00000183770.5	FOXL2	protein_coding	-4.34931	-4.76846	5.3025	0.0212949	0.183974	0.0994415	0.032184	0.0746956	0	0	0
ENSG00000131037.10	EPS8L1	protein_coding	2.35816	1.91438	19.6137	9.47882e-06	0.000492972	0.994415	1.4161	0.784303	3.01562	7.54234	10.7869
ENSG00000183421.7	RIPK4	protein_coding	2.78794	3.26911	19.608	9.50716e-06	0.000493169	0.745811	0.868969	2.91313	1.03065	31.0028	25.9749
ENSG00000164334.11	FAM170A	protein_coding	-4.34931	-4.76846	5.30225	0.0212979	0.183974	0.0994415	0.032184	0.0746956	0	0	0
ENSG00000139734.12	DIAPH3	protein_coding	1.95006	3.6667	19.5725	9.68518e-06	0.00049982	2.43632	4.11956	5.82625	5.42047	34.6698	28.2186
ENSG00000114805.12	PLCH1	protein_coding	3.26138	2.8296	19.5495	9.80275e-06	0.000503335	0.994415	0.514945	0.933695	1.14517	25.5439	17.0002
ENSG00000148735.10	PLEKHS1	protein_coding	4.14504	1.17758	19.5493	9.80344e-06	0.000503335	0.348045	0	0.224087	0.496241	6.87561	7.07622
ENSG00000112115.5	IL17A	protein_coding	-4.33203	-5.0588	4.12001	0.0423788	0.278297	0.198883	0	0	0	0	0
ENSG00000162366.3	PDZK1IP1	protein_coding	3.06984	0.859642	19.5181	9.96516e-06	0.000509034	0.397766	0.32184	0.186739	1.06883	3.16695	7.16251
ENSG00000130203.5	APOE	protein_coding	1.76983	7.8344	19.5119	9.99769e-06	0.0005094	40.6219	83.0348	200.221	255.182	331.946	516.564
ENSG00000171014.2	OR4D5	protein_coding	-4.33203	-5.0588	4.12001	0.0423788	0.278297	0.198883	0	0	0	0	0
ENSG00000069812.7	HES2	protein_coding	3.58865	0.131784	19.4324	1.04224e-05	0.000528355	0.149162	0	0.410826	1.03065	2.75025	2.84775
ENSG00000122592.6	HOXA7	protein_coding	5.14397	-1.82871	19.3591	1.08302e-05	0.000547648	0	0.032184	0	0.381723	0.833408	0.604067
ENSG00000214944.5	ARHGEF28	protein_coding	1.90836	4.63297	19.3511	1.08756e-05	0.00054856	14.8665	6.50118	7.73099	20.6512	53.2131	55.6605
ENSG00000124766.4	SOX4	protein_coding	1.49887	5.58483	19.3349	1.09685e-05	0.000551863	25.3079	20.984	22.334	54.93	89.2163	88.6253
ENSG00000109654.10	TRIM2	protein_coding	2.43452	6.34327	19.199	1.17777e-05	0.000591095	42.8593	13.292	15.0885	42.2568	226.687	181.738
ENSG00000183579.11	ZNRF3	protein_coding	2.09569	5.13919	19.1475	1.20996e-05	0.000605735	12.828	8.62532	8.96347	16.0706	113.343	64.1174
ENSG00000151715.3	TMEM45B	protein_coding	2.17337	3.60767	19.1291	1.22167e-05	0.000610076	3.43073	2.60691	4.1456	6.26027	37.8784	23.2134
ENSG00000125850.5	OVOL2	protein_coding	2.92767	1.72928	19.1192	1.22801e-05	0.00061172	0.64637	0.514945	0.410826	1.14517	5.41715	14.325
ENSG00000187258.9	NPSR1	protein_coding	3.26218	0.950614	19.1051	1.23716e-05	0.000614751	0.447487	0.257472	0.149391	0.839792	4.16704	7.16251
ENSG00000159184.7	HOXB13	protein_coding	7.16555	-2.06757	19.0854	1.24994e-05	0.00061957	0	0	0	0.114517	0.166682	1.63961
ENSG00000009950.11	MLXIPL	protein_coding	3.53572	2.96772	18.9798	1.32108e-05	0.000653219	1.1933	0.514945	0.67226	1.107	28.0025	19.4165
ENSG00000183054.6	RGPD6	protein_coding	-4.33055	-2.64943	8.64753	0.00327504	0.0536269	0.894974	0.0643681	0	0.0381723	0	0
ENSG00000108753.7	HNF1B	protein_coding	3.35904	1.90606	18.9406	1.34854e-05	0.000663529	0.696091	0.611497	0.149391	0.916136	9.95922	12.5128
ENSG00000016391.5	CHDH	protein_coding	2.54643	3.24274	18.8775	1.39385e-05	0.000684145	1.4419	0.901153	4.03356	2.82475	28.4192	23.2997
ENSG00000127364.2	TAS2R4	protein_coding	-4.19002	-5.06796	4.19853	0.0404591	0.2711	0.149162	0	0.0373478	0	0	0
ENSG00000164283.7	ESM1	protein_coding	2.65017	3.17096	18.8485	1.41524e-05	0.000691266	4.12682	2.09196	0.597565	12.9023	7.29232	32.6196
ENSG00000181649.5	PHLDA2	protein_coding	2.19163	1.90739	18.8189	1.43736e-05	0.000698669	0.596649	1.48047	1.53126	2.93927	6.29223	11.5636
ENSG00000237289.4	CKMT1B	protein_coding	5.43863	-1.04587	18.8231	1.43422e-05	0.000698669	0.0497208	0	0	0	1.58347	1.72591
ENSG00000152785.6	BMP3	protein_coding	-4.16285	-4.50346	4.65574	0.03095	0.23149	0.0497208	0	0.186739	0	0	0
ENSG00000136155.12	SCEL	protein_coding	4.66118	-1.14011	18.6558	1.56574e-05	0.000757402	0.0497208	0	0.0373478	0.190862	0.583385	2.50257
ENSG00000134247.9	PTGFRN	protein_coding	1.78066	3.58235	18.4761	1.72046e-05	0.000828315	5.32012	4.92416	4.25765	13.284	27.6275	19.9342
ENSG00000143194.8	MAEL	protein_coding	6.82284	-2.42467	18.476	1.72058e-05	0.000828315	0	0	0	0.0763447	0.625056	0.604067
ENSG00000167360.4	OR51Q1	protein_coding	-4.15325	-5.0894	4.46733	0.034549	0.248502	0.0994415	0.032184	0.0373478	0	0	0
ENSG00000186603.4	HPDL	protein_coding	3.53528	-0.0903987	18.3962	1.79416e-05	0.000859613	0.0994415	0.225288	0.0373478	0.381723	2.12519	3.53811
ENSG00000162878.8	PKDCC	protein_coding	2.59056	2.7688	18.3574	1.83107e-05	0.00087521	2.53576	1.06207	1.12043	3.66455	10.0842	27.0104
ENSG00000196739.9	COL27A1	protein_coding	2.08888	3.54452	18.2498	1.93742e-05	0.000923843	6.06593	2.34944	2.91313	12.2915	10.1259	43.3203
ENSG00000182489.7	XKRX	protein_coding	2.91067	0.333787	18.2287	1.95909e-05	0.000931958	0.149162	0.257472	0.33613	0.64893	3.58365	3.27922
ENSG00000101333.11	PLCB4	protein_coding	2.0673	6.93477	18.2178	1.9703e-05	0.000934611	68.913	26.938	30.8119	75.4286	208.227	384.877
ENSG00000174938.10	SEZ6L2	protein_coding	2.93367	0.817973	18.2142	1.97397e-05	0.000934611	0.348045	0.193104	0.410826	1.06883	6.16722	3.10663
ENSG00000228325.2	AC233263.1	protein_coding	-4.15325	-5.0894	4.46733	0.034549	0.248502	0.0994415	0.032184	0.0373478	0	0	0
ENSG00000175315.2	CST6	protein_coding	3.99857	-1.10257	18.1978	1.99107e-05	0.000938278	0	0.032184	0.112043	1.03065	0.375033	1.63961
ENSG00000114248.5	LRRC31	protein_coding	3.33532	1.28348	18.1747	2.01536e-05	0.000945818	0.497208	0.193104	0.224087	0.687102	9.37584	4.74624
ENSG00000167741.6	GGT6	protein_coding	3.97738	-0.913267	18.1737	2.01649e-05	0.000945818	0.0497208	0.0643681	0.0373478	0.267206	2.00018	1.03554
ENSG00000137203.6	TFAP2A	protein_coding	4.24307	-0.910986	18.1409	2.05151e-05	0.000960002	0.0994415	0	0.0373478	0.381723	1.91684	1.03554
ENSG00000157064.6	NMNAT2	protein_coding	2.68062	2.07282	18.1107	2.08423e-05	0.000973047	0.696091	1.09426	0.560217	1.03065	10.8343	13.4621
ENSG00000244355.3	LY6G6D	protein_coding	3.06329	0.253976	18.0922	2.10458e-05	0.000980267	0.149162	0.354024	0.149391	1.06883	1.79183	4.57365
ENSG00000171587.10	DSCAM	protein_coding	-4.05545	6.58133	28.5108	9.31792e-08	8.82346e-06	44.8979	203.049	219.007	34.7368	5.41715	7.4214
ENSG00000262302.1	RP1-4G17.5	protein_coding	6.80223	-2.35629	17.9972	2.21235e-05	0.0010257	0	0	0	0.152689	0.833408	0.258886
ENSG00000162949.12	CAPN13	protein_coding	2.93146	1.92392	17.9821	2.22995e-05	0.00103057	0.298325	0.418393	0.522869	0.839792	19.085	2.58886
ENSG00000243207.2	PPAN-P2RY11	protein_coding	-4.02703	-4.2878	3.95575	0.0467116	0.293394	0	0	0.261434	0	0	0
ENSG00000168148.3	HIST3H3	protein_coding	-4.00041	-5.0771	3.98315	0.0459575	0.291223	0.0994415	0	0.0746956	0	0	0
ENSG00000106565.12	TMEM176B	protein_coding	1.54308	4.94528	17.9417	2.27772e-05	0.00104635	8.80058	22.4645	12.6236	27.7131	52.5047	69.2089
ENSG00000256463.4	SALL3	protein_coding	-4.00041	-5.0771	3.98315	0.0459575	0.291223	0.0994415	0	0.0746956	0	0	0
ENSG00000187581.2	COX8C	protein_coding	-3.92327	-5.09846	4.03947	0.0444477	0.286633	0.0497208	0.032184	0.0746956	0	0	0
ENSG00000065618.12	COL17A1	protein_coding	2.4489	3.88006	17.9128	2.31258e-05	0.00105512	2.78436	2.25288	2.65169	3.77906	15.2097	72.747
ENSG00000088002.6	SULT2B1	protein_coding	2.96221	0.853271	17.8425	2.39958e-05	0.00109233	0.348045	0.225288	0.33613	0.64893	3.45864	7.24881
ENSG00000073350.9	LLGL2	protein_coding	1.96223	5.35835	17.796	2.45902e-05	0.00111685	20.6838	11.7794	10.6441	23.2088	89.0079	108.732
ENSG00000184156.10	KCNQ3	protein_coding	1.61886	4.75405	17.767	2.49681e-05	0.00113145	13.2257	5.31037	13.4079	25.5755	17.0015	102.26
ENSG00000064270.7	ATP2C2	protein_coding	2.53337	4.27499	17.757	2.5099e-05	0.00113483	1.49162	1.48047	9.78512	3.85541	72.4648	33.4826
ENSG00000160867.10	FGFR4	protein_coding	3.13977	2.20215	17.7505	2.51856e-05	0.00113618	1.24302	0.450577	0.522869	1.3742	13.9179	12.5991
ENSG00000142949.12	PTPRF	protein_coding	2.76862	4.60886	17.7243	2.55347e-05	0.00114935	9.3475	3.89427	2.61434	7.63447	82.9657	50.3965
ENSG00000143036.12	SLC44A3	protein_coding	2.30007	2.73597	17.7136	2.56781e-05	0.00115322	2.03855	1.77012	1.45656	3.01562	16.1264	18.8987
ENSG00000113645.8	WWC1	protein_coding	2.33267	3.76864	17.6351	2.67607e-05	0.00119916	3.72906	4.21611	1.97943	4.31348	44.5456	28.3912
ENSG00000134716.5	CYP2J2	protein_coding	4.14316	1.37628	17.6229	2.69324e-05	0.00120416	0.596649	0.0965521	0.0373478	0.687102	12.1678	2.93404
ENSG00000170128.2	GPR25	protein_coding	-3.91165	-5.50458	3.65441	0.0559208	0.322775	0.0994415	0.032184	0	0	0	0
ENSG00000111816.5	FRK	protein_coding	2.57899	4.29104	17.6071	2.71569e-05	0.00120881	4.32571	2.70346	3.06252	4.84789	81.2989	28.1323
ENSG00000204531.10	POU5F1	protein_coding	2.04042	2.80545	17.6021	2.72282e-05	0.0012093	1.64079	2.2207	2.577	3.24465	18.5016	16.5687
ENSG00000130957.4	FBP2	protein_coding	3.67804	-0.948401	17.5861	2.74589e-05	0.00121686	0	0.128736	0.0746956	0.381723	1.66682	1.12184
ENSG00000169174.9	PCSK9	protein_coding	3.2234	0.270649	17.5638	2.77821e-05	0.00122847	0.298325	0.128736	0.112043	0.877964	4.83376	1.38073
ENSG00000136099.9	PCDH8	protein_coding	7.63255	-1.52302	17.5566	2.78876e-05	0.00123043	0	0	0	0.0763447	0	2.76145
ENSG00000175065.7	DSG4	protein_coding	7.19524	-1.92937	17.4675	2.92266e-05	0.00128668	0	0	0	0.0381723	1.41679	0.172591
ENSG00000160213.5	CSTB	protein_coding	1.41966	5.38201	17.4376	2.96893e-05	0.00130418	18.8442	19.9541	23.7905	53.823	71.048	72.747
ENSG00000166033.7	HTRA1	protein_coding	1.87385	4.1169	17.4052	3.01995e-05	0.0013237	13.6732	4.28048	4.36969	24.6593	17.9183	47.3761
ENSG00000267748.1	CTB-102L5.4	protein_coding	2.53487	1.0983	17.3966	3.03375e-05	0.00132685	0.546928	0.514945	0.485521	1.25969	5.33381	5.86808
ENSG00000162482.4	AKR7A3	protein_coding	2.74069	1.08253	17.3922	3.04066e-05	0.00132699	0.348045	0.482761	0.298782	0.687102	8.37575	3.27922
ENSG00000239590.1	OR1J4	protein_coding	-3.91165	-5.50458	3.65441	0.0559208	0.322775	0.0994415	0.032184	0	0	0	0
ENSG00000105976.9	MET	protein_coding	2.00657	5.78031	17.2925	3.20449e-05	0.00139243	24.4626	15.738	12.1007	25.4991	172.724	98.3767
ENSG00000240720.3	LRRD1	protein_coding	-3.91165	-5.50458	3.65441	0.0559208	0.322775	0.0994415	0.032184	0	0	0	0
ENSG00000166869.2	CHP2	protein_coding	7.08763	-2.06732	17.2229	3.32407e-05	0.00143507	0	0	0	0	1.25011	0.258886
ENSG00000177800.2	TMEM78	protein_coding	-3.79063	-5.52737	3.46167	0.0628067	0.345248	0.0497208	0.0643681	0	0	0	0
ENSG00000075275.12	CELSR1	protein_coding	1.76788	4.18461	17.1918	3.37894e-05	0.00145251	7.55756	10.0414	4.55643	14.7345	35.7115	43.0614
ENSG00000134762.12	DSC3	protein_coding	3.68781	2.01346	17.1946	3.37396e-05	0.00145251	0.248604	0.0643681	0.224087	1.56507	22.4603	0.604067
ENSG00000165309.8	ARMC3	protein_coding	3.06409	0.62807	17.1638	3.429e-05	0.00147088	0.447487	0.193104	0.186739	0.801619	4.33372	4.22847
ENSG00000101883.3	RHOXF1	protein_coding	-3.78836	-2.85516	9.14648	0.00249197	0.044076	0.298325	0.16092	0.261434	0	0.0416704	0
ENSG00000175093.4	SPSB4	protein_coding	-3.77814	4.42725	26.9576	2.07966e-07	1.73955e-05	7.45811	38.4277	59.7565	5.3823	0.958419	3.10663
ENSG00000112494.5	UNC93A	protein_coding	4.7392	-0.713686	17.0548	3.63163e-05	0.00154788	0.0994415	0	0	0.114517	2.29187	1.55332
ENSG00000108602.13	ALDH3A1	protein_coding	5.18463	-1.84798	17.004	3.73005e-05	0.00158646	0	0	0.0373478	0.0381723	0.666726	1.29443
ENSG00000121900.12	TMEM54	protein_coding	2.46194	1.71891	16.9982	3.7416e-05	0.00158801	0.397766	0.514945	1.60595	1.14517	9.87588	7.59399
ENSG00000158125.5	XDH	protein_coding	3.72085	1.96185	16.9168	3.90544e-05	0.00165404	0.994415	0.225288	0.224087	0.877964	9.08414	14.6702
ENSG00000126549.5	STATH	protein_coding	-3.74579	-5.49132	3.32024	0.0684317	0.361518	0.0994415	0	0.0373478	0	0	0
ENSG00000039560.9	RAI14	protein_coding	1.79668	5.91853	16.7929	4.1688e-05	0.00175817	59.4163	17.5725	12.1007	78.4823	75.8818	144.976
ENSG00000057294.9	PKP2	protein_coding	1.96051	4.55777	16.7813	4.19439e-05	0.00176155	5.519	5.31037	9.18755	8.43609	81.3406	38.9192
ENSG00000112655.11	PTK7	protein_coding	2.27838	2.78525	16.782	4.19295e-05	0.00176155	2.83408	1.38391	1.41922	4.73337	8.04238	27.5282
ENSG00000198153.6	AC011467.1	protein_coding	-3.74579	-5.49132	3.32024	0.0684317	0.361518	0.0994415	0	0.0373478	0	0	0
ENSG00000147381.7	MAGEA4	protein_coding	6.74998	-2.2056	16.7409	4.28473e-05	0.001792	0	0	0	0.916136	0	0.517772
ENSG00000167755.8	KLK6	protein_coding	5.32134	-1.20905	16.7306	4.30798e-05	0.00179798	0	0.032184	0	0.0381723	0.333363	2.93404
ENSG00000140297.8	GCNT3	protein_coding	2.48236	1.67501	16.7245	4.32194e-05	0.00180006	0.248604	0.772417	1.19513	1.33603	12.6261	3.797
ENSG00000203733.5	GJE1	protein_coding	-3.74579	-5.49132	3.32024	0.0684317	0.361518	0.0994415	0	0.0373478	0	0	0
ENSG00000214402.6	LCNL1	protein_coding	-3.74579	-5.49132	3.32024	0.0684317	0.361518	0.0994415	0	0.0373478	0	0	0
ENSG00000095203.9	EPB41L4B	protein_coding	2.4975	3.49761	16.6561	4.48065e-05	0.00185462	3.48045	2.51036	1.38187	3.66455	42.7121	18.122
ENSG00000141934.4	PPAP2C	protein_coding	2.31807	2.1984	16.6454	4.50602e-05	0.00186128	0.944695	1.19081	1.19513	1.45055	12.1261	12.9443
ENSG00000181291.5	TMEM132E	protein_coding	-3.7322	2.12768	31.0121	2.56419e-08	2.90825e-06	2.03855	8.59314	11.0549	0.725275	0.291693	0.604067
ENSG00000101444.7	AHCY	protein_coding	1.38907	5.54844	16.6006	4.61369e-05	0.00189795	17.1537	21.1127	28.9445	32.7137	82.1323	113.219
ENSG00000156453.9	PCDH1	protein_coding	2.10146	3.66259	16.5875	4.6456e-05	0.00190717	5.36984	2.76783	3.84682	6.75651	27.5441	35.7263
ENSG00000168453.10	HR	protein_coding	2.63667	2.30525	16.5767	4.6722e-05	0.00191417	1.14358	1.12644	0.634912	1.29786	15.1263	12.7717
ENSG00000053747.11	LAMA3	protein_coding	2.33901	4.95969	16.5663	4.69784e-05	0.00192041	8.40281	6.17934	6.46117	7.10006	92.4249	80.341
ENSG00000077274.7	CAPN6	protein_coding	4.26231	-1.27898	16.5628	4.70657e-05	0.00192041	0	0.0643681	0.0373478	0.0381723	1.37512	1.29443
ENSG00000135973.1	GPR45	protein_coding	-3.73214	-5.0862	3.4564	0.0630074	0.3455	0.0497208	0	0.112043	0	0	0
ENSG00000165370.1	GPR101	protein_coding	-3.73214	-5.0862	3.4564	0.0630074	0.3455	0.0497208	0	0.112043	0	0	0
ENSG00000106483.7	SFRP4	protein_coding	2.03675	2.07535	16.4155	5.0867e-05	0.00206294	1.54134	1.83449	1.08309	4.12261	9.25082	9.06101
ENSG00000136378.10	ADAMTS7	protein_coding	2.35578	1.92453	16.3982	5.13329e-05	0.00207764	1.34246	0.354024	1.00839	3.05379	1.8335	18.3809
ENSG00000249109.1	RP11-1026M7.2	protein_coding	-3.73214	-5.0862	3.4564	0.0630074	0.3455	0.0497208	0	0.112043	0	0	0
ENSG00000123561.10	SERPINA7	protein_coding	-3.70692	-1.86361	8.6594	0.00325378	0.0534093	1.49162	0.032184	0.0746956	0.114517	0	0
ENSG00000182168.10	UNC5C	protein_coding	-3.70486	5.9432	21.4324	3.66532e-06	0.00021515	22.9213	72.1566	202.425	24.6975	4.04203	4.57365
ENSG00000081853.13	PCDHGA2	protein_coding	-3.70247	2.5436	25.1345	5.34685e-07	4.06583e-05	13.2754	9.01153	5.60217	4.96241	0.0416704	0.604067
ENSG00000113946.3	CLDN16	protein_coding	3.40588	-0.30124	16.2996	5.40749e-05	0.00216677	0.0497208	0.0965521	0.186739	0.152689	2.79192	2.07109
ENSG00000011426.6	ANLN	protein_coding	1.63258	3.64353	16.295	5.42064e-05	0.00216772	5.0218	5.34255	6.01299	12.3678	23.5854	26.6653
ENSG00000153714.5	LURAP1L	protein_coding	3.71772	4.74233	16.2829	5.45542e-05	0.00217297	1.83967	1.80231	1.15778	0.916136	126.636	38.6603
ENSG00000182747.4	SLC35D3	protein_coding	6.45915	-2.70848	16.2841	5.45209e-05	0.00217297	0	0	0	0.190862	0.541715	0.258886
ENSG00000171885.9	AQP4	protein_coding	-3.66656	-5.51423	3.37796	0.0660737	0.354945	0.0497208	0.032184	0.0373478	0	0	0
ENSG00000118194.14	TNNT2	protein_coding	3.13683	-0.386811	16.2552	5.53565e-05	0.00219621	0.0497208	0.193104	0.149391	0.419896	2.70857	1.38073
ENSG00000109099.9	PMP22	protein_coding	1.3828	5.69798	16.24	5.58026e-05	0.00220086	20.7336	22.9472	37.3851	67.9086	81.8823	92.0771
ENSG00000253910.1	PCDHGB2	protein_coding	-3.66365	2.84301	11.1808	0.000826499	0.0192706	20.5347	8.52877	0.709608	0.190862	12.9595	0
ENSG00000166483.5	WEE1	protein_coding	2.07281	5.15256	16.2436	5.56967e-05	0.00220086	18.3967	8.11038	6.53586	19.7733	128.011	43.4929
ENSG00000165685.4	TMEM52B	protein_coding	1.42263	5.89491	16.1954	5.71321e-05	0.00224888	22.8218	28.3541	38.6176	97.3777	72.6731	111.407
ENSG00000188959.9	C9orf152	protein_coding	2.3314	1.60608	16.1897	5.73063e-05	0.00225132	1.34246	0.933337	0.485521	2.55755	8.00071	6.21327
ENSG00000181378.9	CCDC108	protein_coding	3.79939	-1.34926	16.1716	5.78544e-05	0.00226841	0	0.0965521	0.0373478	0.610758	1.20844	0.517772
ENSG00000120586.4	MRC1	protein_coding	-3.64593	5.8148	41.3979	1.24188e-10	2.22597e-08	259.99	20.4047	43.0246	3.24465	4.33372	9.83767
ENSG00000177511.5	ST8SIA3	protein_coding	-3.62834	-2.6749	6.77995	0.00921872	0.107222	0.0497208	0.611497	0.0746956	0.0381723	0	0
ENSG00000183734.4	ASCL2	protein_coding	2.1629	1.95878	16.0376	6.20976e-05	0.0024206	0.745811	1.25518	1.23248	1.67958	6.41724	14.4113
ENSG00000171551.7	ECEL1	protein_coding	-3.58293	-2.56213	7.09009	0.00775112	0.095485	0.0497208	0.0643681	0.709608	0	0	0.0862953
ENSG00000204775.4	AC145291.1	protein_coding	-3.57389	-0.644262	9.21299	0.00240304	0.0429191	3.67934	0.032184	0.0746956	0.152689	0	0.0862953
ENSG00000173227.9	SYT12	protein_coding	6.37627	-2.82182	16.0049	6.3178e-05	0.00245017	0	0	0	0.190862	0.416704	0.345181
ENSG00000119125.12	GDA	protein_coding	2.49818	2.92129	15.9989	6.33792e-05	0.00245152	2.13799	1.6092	0.597565	2.59572	34.6281	5.95438
ENSG00000185101.8	ANO9	protein_coding	2.11676	4.32966	15.9619	6.46287e-05	0.00249504	8.10448	5.60002	3.88417	8.24523	64.7974	37.3659
ENSG00000179546.3	HTR1D	protein_coding	4.50512	-1.06814	15.8635	6.80803e-05	0.00262325	0.0497208	0	0.0373478	0.0381723	1.91684	1.12184
ENSG00000139044.6	B4GALNT3	protein_coding	2.39707	5.19625	15.8529	6.84618e-05	0.0026329	19.2419	7.53107	3.54804	15.727	144.846	40.6451
ENSG00000267545.1	AC005779.2	protein_coding	-3.56989	-5.10749	3.1709	0.0749611	0.380105	0	0.032184	0.112043	0	0	0
ENSG00000007171.12	NOS2	protein_coding	2.74891	0.375551	15.7939	7.06303e-05	0.00270592	0.298325	0.16092	0.373478	0.763447	2.00018	5.26402
ENSG00000184566.2	AC132216.1	protein_coding	-3.52855	-5.54993	2.7678	0.0961781	0.42868	0	0.0965521	0	0	0	0
ENSG00000165816.7	VWA2	protein_coding	2.70617	1.08168	15.7554	7.2081e-05	0.002751	0.397766	0.257472	0.410826	0.839792	1.79183	11.0458
ENSG00000205209.2	SCGB2B2	protein_coding	-3.52855	-5.54993	2.7678	0.0961781	0.42868	0	0.0965521	0	0	0	0
ENSG00000163424.3	C3orf30	protein_coding	-3.51063	-3.1042	7.38592	0.00657363	0.0858034	0.198883	0.0965521	0.298782	0.0381723	0	0
ENSG00000175514.2	GPR152	protein_coding	-3.45942	-3.30998	7.05368	0.00791028	0.0970653	0.198883	0.16092	0.149391	0.0381723	0	0
ENSG00000121211.3	MND1	protein_coding	2.02033	2.22822	15.7081	7.39076e-05	0.00279943	2.13799	1.51265	1.23248	4.2753	12.6678	7.85288
ENSG00000145247.7	OCIAD2	protein_coding	2.11306	2.76559	15.6922	7.45303e-05	0.00281769	3.97766	1.6092	1.68065	5.64951	14.4596	16.4824
ENSG00000196754.5	S100A2	protein_coding	2.65128	0.349719	15.6629	7.56927e-05	0.00285626	0.497208	0.193104	0.298782	1.41238	2.9586	2.93404
ENSG00000115112.7	TFCP2L1	protein_coding	1.62937	4.67374	15.6531	7.60881e-05	0.0028658	5.12124	8.20693	18.3004	11.9861	71.548	44.0969
ENSG00000109846.3	CRYAB	protein_coding	2.33534	0.880227	15.6328	7.69088e-05	0.00288588	0.696091	0.32184	0.560217	5.26778	1.33345	3.6244
ENSG00000115414.14	FN1	protein_coding	2.01078	8.81923	15.6339	7.68653e-05	0.00288588	126.738	178.525	101.212	423.675	340.905	1788.56
ENSG00000168528.7	SERINC2	protein_coding	2.18283	3.10514	15.615	7.76357e-05	0.00290772	3.8285	1.48047	2.577	5.72585	25.8773	15.2743
ENSG00000256825.4	CTD-2140B24.4	protein_coding	-3.45868	0.866423	21.3922	3.74282e-06	0.000219059	1.78995	0.0965521	7.13343	0.0763447	0.0416704	0.949249
ENSG00000124233.10	SEMG1	protein_coding	-3.43879	-5.53691	2.84233	0.0918107	0.417463	0	0.0643681	0.0373478	0	0	0
ENSG00000178078.5	STAP2	protein_coding	2.61588	1.8162	15.5563	8.0084e-05	0.00298272	1.29274	0.482761	0.709608	1.60324	8.66744	10.3554
ENSG00000251537.4	RP11-385D13.1	protein_coding	3.87162	2.06143	15.5161	8.18059e-05	0.00304121	2.8838	0.418393	0	2.51938	16.1264	4.57365
ENSG00000168743.8	NPNT	protein_coding	1.99936	3.40486	15.5054	8.22684e-05	0.00305275	3.97766	3.50806	2.76374	5.42047	24.0021	28.6501
ENSG00000166689.9	PLEKHA7	protein_coding	1.74522	5.18293	15.4825	8.32706e-05	0.00308424	16.7062	11.8115	10.42	20.9566	118.677	49.6198
ENSG00000088325.11	TPX2	protein_coding	1.81326	3.26732	15.4566	8.44225e-05	0.00312115	2.43632	3.37932	4.33234	4.58068	25.8773	20.452
ENSG00000115221.6	ITGB6	protein_coding	1.8453	3.9739	15.3773	8.80409e-05	0.00324894	7.95532	4.18393	5.15399	12.5587	46.6292	22.4368
ENSG00000090539.11	CHRD	protein_coding	-3.42051	1.33969	27.9123	1.26939e-07	1.15308e-05	4.37543	3.28277	4.85521	0.992481	0.0833408	0.604067
ENSG00000111046.3	MYF6	protein_coding	-3.40303	-6.07566	2.50866	0.113222	0.463015	0.0994415	0	0	0	0	0
ENSG00000114993.11	RTKN	protein_coding	2.25994	3.04082	15.3542	8.9122e-05	0.00327079	2.8838	2.4138	1.41922	3.32099	22.6687	20.3657
ENSG00000160180.14	TFF3	protein_coding	2.8851	3.49682	15.348	8.94152e-05	0.00327394	3.72906	1.48047	0.858999	3.70272	15.2514	50.9143
ENSG00000196228.2	SULT1C3	protein_coding	3.15162	0.356909	15.3455	8.95338e-05	0.00327394	0.397766	0.0643681	0.224087	0.687102	3.62532	3.45181
ENSG00000106258.9	CYP3A5	protein_coding	2.28379	6.06197	15.3174	9.08762e-05	0.00331698	17.0045	17.4759	9.93451	12.5969	237.855	131.687
ENSG00000171388.9	APLN	protein_coding	3.01624	0.68751	15.287	9.23493e-05	0.00336463	0.149162	0.193104	0.224087	0.458068	0.958419	9.49249
ENSG00000166920.6	C15orf48	protein_coding	1.49687	4.25771	15.2543	9.39608e-05	0.00341714	6.16537	8.91498	12.6236	20.1168	38.5034	32.7059
ENSG00000021645.13	NRXN3	protein_coding	1.76688	2.89788	15.2378	9.4788e-05	0.00343478	4.12682	2.73564	2.42761	10.2684	17.2099	9.92397
ENSG00000170367.4	CST5	protein_coding	-3.40303	-6.07566	2.50866	0.113222	0.463015	0.0994415	0	0	0	0	0
ENSG00000161574.11	CCL15	protein_coding	2.61297	0.968385	15.222	9.55821e-05	0.00345732	0.546928	0.0965521	0.896347	1.06883	2.6669	7.93917
ENSG00000170613.4	FAM71B	protein_coding	-3.40303	-6.07566	2.50866	0.113222	0.463015	0.0994415	0	0	0	0	0
ENSG00000087245.8	MMP2	protein_coding	1.52971	4.41235	15.1862	9.74123e-05	0.00351086	3.72906	8.81843	20.2425	19.7351	23.8355	57.6453
ENSG00000009765.10	IYD	protein_coding	3.18113	2.45906	15.1578	9.88896e-05	0.00355772	0.944695	0.514945	0.560217	0.64893	19.085	14.0661
ENSG00000176136.4	MC5R	protein_coding	-3.40303	-6.07566	2.50866	0.113222	0.463015	0.0994415	0	0	0	0	0
ENSG00000011052.16	NME2	protein_coding	1.39007	4.80007	15.1385	9.99069e-05	0.00358148	8.60169	14.6116	16.7692	21.6437	35.7949	79.5643
ENSG00000196772.3	OR14A16	protein_coding	-3.40303	-6.07566	2.50866	0.113222	0.463015	0.0994415	0	0	0	0	0
ENSG00000213993.2	AC092067.1	protein_coding	-3.40303	-6.07566	2.50866	0.113222	0.463015	0.0994415	0	0	0	0	0
ENSG00000214643.2	DEFB133	protein_coding	-3.40303	-6.07566	2.50866	0.113222	0.463015	0.0994415	0	0	0	0	0
ENSG00000169436.12	COL22A1	protein_coding	2.04495	1.7739	15.0389	0.000105317	0.00374486	0.745811	0.965521	1.49391	2.78658	3.16695	13.6347
ENSG00000221933.2	OR2A25	protein_coding	-3.40303	-6.07566	2.50866	0.113222	0.463015	0.0994415	0	0	0	0	0
ENSG00000241343.3	RPL36A	protein_coding	1.42734	6.97988	15.0185	0.00010646	0.00377594	22.5732	76.5015	100.652	109.593	158.097	321.45
ENSG00000221996.2	OR52B4	protein_coding	-3.40303	-6.07566	2.50866	0.113222	0.463015	0.0994415	0	0	0	0	0
ENSG00000155093.13	PTPRN2	protein_coding	1.95141	5.49133	14.9843	0.000108412	0.00383162	12.828	12.7127	9.89716	12.0625	170.932	65.4982
ENSG00000019186.5	CYP24A1	protein_coding	4.6152	-1.56245	14.9675	0.000109377	0.00385896	0	0	0.0746956	0.190862	0.125011	2.24368
ENSG00000197461.8	PDGFA	protein_coding	1.90112	3.55855	14.9448	0.000110701	0.00389882	5.41956	2.80001	4.48173	7.02371	22.7937	33.6552
ENSG00000228008.1	CTD-2330K9.3	protein_coding	4.81728	-2.20247	14.9218	0.000112063	0.00393987	0	0	0.0373478	0.0763447	0.583385	0.862953
ENSG00000128536.11	CDHR3	protein_coding	1.65552	3.59263	14.8852	0.000114254	0.00400988	4.82291	5.66439	4.40704	8.55061	27.0857	25.8886
ENSG00000176920.10	FUT2	protein_coding	2.23348	1.3414	14.8744	0.00011491	0.00401884	0.745811	0.708049	0.746956	1.52689	6.08388	6.64474
ENSG00000267795.1	RP11-127I20.4	protein_coding	2.81205	0.148995	14.8749	0.000114882	0.00401884	0.0497208	0.354024	0.298782	0.267206	2.37521	4.14218
ENSG00000084636.11	COL16A1	protein_coding	2.46149	1.17406	14.8663	0.000115409	0.00402929	0.546928	0.579313	0.373478	0.954309	8.41742	3.45181
ENSG00000240215.3	TRBV25OR9-2	protein_coding	-3.40303	-6.07566	2.50866	0.113222	0.463015	0.0994415	0	0	0	0	0
ENSG00000258518.1	AC112502.1	protein_coding	-3.40303	-6.07566	2.50866	0.113222	0.463015	0.0994415	0	0	0	0	0
ENSG00000198720.8	ANKRD13B	protein_coding	2.42479	0.835916	14.8188	0.000118348	0.00411044	0.546928	0.547129	0.33613	1.25969	3.792	5.26402
ENSG00000133135.9	RNF128	protein_coding	2.6345	3.25512	14.8104	0.000118876	0.00412165	1.39218	0.804601	2.83843	1.29786	28.2108	27.6145
ENSG00000163347.5	CLDN1	protein_coding	1.76178	4.66198	14.7885	0.000120266	0.00416265	8.05476	6.0506	12.4368	12.5587	78.882	41.2492
ENSG00000143768.7	LEFTY2	protein_coding	-3.34712	-2.71233	8.32186	0.00391708	0.0607222	0.397766	0.16092	0.224087	0.0763447	0	0
ENSG00000081051.3	AFP	protein_coding	-3.32433	-6.10033	2.56778	0.109061	0.453959	0.0497208	0.032184	0	0	0	0
ENSG00000176887.5	SOX11	protein_coding	4.29275	-1.4702	14.7018	0.000125927	0.00433618	0.0497208	0	0.0373478	0.229034	0.208352	2.24368
ENSG00000184357.3	HIST1H1B	protein_coding	1.54855	4.05777	14.6444	0.000129818	0.00446249	4.97208	7.94946	8.10447	9.6576	27.6691	48.1528
ENSG00000125831.5	CST11	protein_coding	-3.32433	-6.10033	2.56778	0.109061	0.453959	0.0497208	0.032184	0	0	0	0
ENSG00000177047.5	IFNW1	protein_coding	-3.32433	-6.10033	2.56778	0.109061	0.453959	0.0497208	0.032184	0	0	0	0
ENSG00000117707.10	PROX1	protein_coding	1.48051	4.49745	14.5886	0.00013372	0.00457315	15.1648	9.94487	7.5069	24.5066	53.8798	30.1171
ENSG00000180219.1	FAM71C	protein_coding	-3.32433	-6.10033	2.56778	0.109061	0.453959	0.0497208	0.032184	0	0	0	0
ENSG00000162458.8	FBLIM1	protein_coding	1.61662	3.4291	14.523	0.000138456	0.00471902	3.48045	4.21611	6.49851	8.81781	21.4186	23.5586
ENSG00000170608.1	FOXA3	protein_coding	3.21968	1.195	14.5174	0.000138873	0.0047252	0.397766	0.32184	0.112043	0.381723	4.58374	9.75137
ENSG00000185467.7	KPNA7	protein_coding	3.71697	0.498834	14.509	0.000139491	0.00473823	0.198883	0.193104	0	0.114517	5.08379	3.7107
ENSG00000169439.6	SDC2	protein_coding	1.32866	7.20029	14.4855	0.000141246	0.00478971	33.3129	75.2463	131.987	110.623	235.729	327.059
ENSG00000184544.6	DHRS7C	protein_coding	-3.32433	-6.10033	2.56778	0.109061	0.453959	0.0497208	0.032184	0	0	0	0
ENSG00000184731.5	FAM110C	protein_coding	3.24193	1.91734	14.4703	0.000142386	0.00481213	1.29274	0.225288	0.33613	1.18334	14.7513	6.47215
ENSG00000134690.6	CDCA8	protein_coding	2.15392	1.3227	14.4138	0.00014672	0.00495027	0.845253	0.772417	0.67226	2.29034	7.70902	3.45181
ENSG00000152592.9	DMP1	protein_coding	3.23411	-0.294333	14.3994	0.000147853	0.00497177	0.0497208	0.0643681	0.224087	2.86293	0.208352	1.8985
ENSG00000184564.8	SLITRK6	protein_coding	-3.32433	-6.10033	2.56778	0.109061	0.453959	0.0497208	0.032184	0	0	0	0
ENSG00000187135.7	VSTM2B	protein_coding	-3.32433	-6.10033	2.56778	0.109061	0.453959	0.0497208	0.032184	0	0	0	0
ENSG00000128342.4	LIF	protein_coding	1.4085	4.35659	14.3437	0.000152285	0.00510369	2.8838	8.81843	19.0474	9.12319	25.1689	65.0667
ENSG00000164251.4	F2RL1	protein_coding	2.30253	3.36958	14.3223	0.000154032	0.00515367	2.3866	3.34714	1.49391	2.32851	28.1275	29.3404
ENSG00000203785.4	SPRR2E	protein_coding	-3.32433	-6.10033	2.56778	0.109061	0.453959	0.0497208	0.032184	0	0	0	0
ENSG00000170835.10	CEL	protein_coding	2.9307	0.885106	14.2574	0.000159436	0.00531675	0.348045	0.16092	0.373478	0.343551	4.0837	7.16251
ENSG00000125498.14	KIR2DL1	protein_coding	-3.29479	-5.09526	2.51663	0.112651	0.462185	0	0	0.149391	0	0	0
ENSG00000181552.3	EDDM3B	protein_coding	-3.29479	-5.09526	2.51663	0.112651	0.462185	0	0	0.149391	0	0	0
ENSG00000143850.7	PLEKHA6	protein_coding	1.62674	5.40883	14.2175	0.00016285	0.00540366	13.3749	10.1058	29.3927	23.2851	112.552	77.7521
ENSG00000185686.13	PRAME	protein_coding	6.69225	-2.53986	14.2043	0.000163999	0.00543282	0	0	0	0.152689	0	1.29443
ENSG00000242419.1	PCDHGC4	protein_coding	-3.29479	-5.09526	2.51663	0.112651	0.462185	0	0	0.149391	0	0	0
ENSG00000162399.6	BSND	protein_coding	-3.26794	-5.52383	2.60844	0.106296	0.448109	0	0.032184	0.0746956	0	0	0
ENSG00000011347.5	SYT7	protein_coding	2.52012	2.54261	14.1619	0.000167731	0.00551999	2.58548	0.997705	0.933695	2.40486	15.0013	16.0509
ENSG00000196460.8	RFX8	protein_coding	1.71414	2.88312	14.163	0.000167639	0.00551999	3.62962	2.60691	2.95047	8.35974	9.25082	20.7972
ENSG00000196091.8	MYBPC1	protein_coding	3.36712	0.0493239	14.1533	0.000168504	0.0055273	0.149162	0.032184	0.186739	0.229034	4.04203	2.07109
ENSG00000260238.1	RP11-54H19.8	protein_coding	3.48359	3.23034	14.1544	0.000168399	0.0055273	0.447487	10.8782	0.522869	14.3528	7.91737	25.0257
ENSG00000149948.9	HMGA2	protein_coding	2.45121	2.54	14.142	0.000169518	0.00555151	1.34246	1.02989	1.04574	1.33603	21.9603	10.4417
ENSG00000180138.6	CSNK1A1L	protein_coding	-3.16109	-2.18306	8.48862	0.00357375	0.0571658	0.198883	0.32184	0.522869	0	0.125011	0
ENSG00000237330.1	RNF223	protein_coding	3.3166	-0.941341	14.1129	0.000172156	0.00561045	0.0497208	0.032184	0.186739	0.229034	1.25011	1.8122
ENSG00000187786.1	SCXB	protein_coding	-3.15291	-3.72996	3.81874	0.0506822	0.305906	0.447487	0	0	0.0381723	0	0
ENSG00000006453.9	BAIAP2L1	protein_coding	1.52536	6.34886	14.103	0.000173066	0.00561276	26.352	44.8967	24.2387	30.0416	239.73	146.357
ENSG00000137124.6	ALDH1B1	protein_coding	2.22657	3.28812	14.1042	0.00017296	0.00561276	2.98325	2.12415	2.16617	3.01562	17.3349	36.9344
ENSG00000262209.1	PCDHGB3	protein_coding	-3.14808	1.06022	6.7807	0.00921487	0.107222	5.81733	2.05978	0.746956	0.305379	0	4.05588
ENSG00000142621.14	FHAD1	protein_coding	1.55958	3.56442	14.0863	0.000174614	0.00565384	6.7123	3.57243	5.75156	28.5147	10.2092	19.6753
ENSG00000170485.12	NPAS2	protein_coding	1.729	5.58826	14.0742	0.000175742	0.00568118	52.1074	18.7633	7.17077	52.8687	93.425	80.2547
ENSG00000139915.13	MDGA2	protein_coding	-3.11725	3.77066	34.3164	4.68428e-09	6.26912e-07	1.09386	45.4117	19.1221	0.343551	2.2502	4.05588
ENSG00000008394.7	MGST1	protein_coding	1.78703	3.844	14.0347	0.000179465	0.00578294	7.55756	5.79313	3.58539	10.8028	23.9188	40.9903
ENSG00000104918.3	RETN	protein_coding	2.81076	0.479229	14.0146	0.000181399	0.00583588	0.0497208	0.225288	0.448173	0.877964	0.541715	7.68029
ENSG00000136492.4	BRIP1	protein_coding	1.61291	3.44826	14.008	0.000182032	0.00584685	4.82291	3.8299	5.41543	9.31405	16.2098	30.4623
ENSG00000242110.3	AMACR	protein_coding	2.36691	2.72011	13.996	0.000183196	0.00587486	2.43632	1.15863	1.38187	2.40486	20.2935	14.7565
ENSG00000115363.9	FAM176A	protein_coding	3.59422	1.62258	13.9761	0.000185147	0.00592796	0.497208	0.257472	0.112043	0.267206	13.1678	5.5229
ENSG00000213865.3	C8orf44	protein_coding	3.11386	-0.349369	13.9622	0.00018652	0.00596241	0.0994415	0.032184	0.261434	0.267206	0.625056	4.40106
ENSG00000255823.1	MTRNR2L8	protein_coding	2.50823	0.0586004	13.9423	0.000188511	0.00601648	0.198883	0.354024	0.298782	1.75593	1.50013	2.67516
ENSG00000152093.3	CFC1B	protein_coding	-3.09238	-6.08603	2.23395	0.135009	0.503867	0.0497208	0	0.0373478	0	0	0
ENSG00000074276.6	CDHR2	protein_coding	2.7165	3.60163	13.9264	0.00019011	0.00604827	3.72906	1.99541	1.38187	2.63389	27.0857	43.3203
ENSG00000184108.3	TRIML1	protein_coding	-3.09238	-6.08603	2.23395	0.135009	0.503867	0.0497208	0	0.0373478	0	0	0
ENSG00000187855.5	ASCL4	protein_coding	-3.09238	-6.08603	2.23395	0.135009	0.503867	0.0497208	0	0.0373478	0	0	0
ENSG00000186185.9	KIF18B	protein_coding	2.57408	0.110177	13.9082	0.00019196	0.00608968	0.0497208	0.514945	0.33613	0.64893	2.54189	2.93404
ENSG00000162522.6	KIAA1522	protein_coding	1.80455	3.28027	13.8962	0.000193191	0.00610758	4.12682	4.73105	1.94208	5.84037	29.961	14.4113
ENSG00000196690.2	BX284668.1	protein_coding	-3.09238	-6.08603	2.23395	0.135009	0.503867	0.0497208	0	0.0373478	0	0	0
ENSG00000138162.12	TACC2	protein_coding	1.78978	5.50802	13.8659	0.000196324	0.00617745	28.0922	17.2828	9.44899	24.7739	115.26	94.7523
ENSG00000167748.5	KLK1	protein_coding	3.89271	-1.39912	13.8684	0.000196069	0.00617745	0.0497208	0.0643681	0	0.114517	1.5418	0.690363
ENSG00000197213.4	ZSCAN5B	protein_coding	-3.09238	-6.08603	2.23395	0.135009	0.503867	0.0497208	0	0.0373478	0	0	0
ENSG00000139289.8	PHLDA1	protein_coding	1.30746	6.8798	13.8399	0.000199059	0.00624392	70.6532	43.3197	74.8076	128.641	196.684	223.591
ENSG00000204694.6	OR11A1	protein_coding	-3.09238	-6.08603	2.23395	0.135009	0.503867	0.0497208	0	0.0373478	0	0	0
ENSG00000171858.12	RPS21	protein_coding	1.25278	5.68377	13.816	0.000201616	0.00627512	17.1039	32.8921	29.9156	35.7293	85.4243	121.159
ENSG00000181085.10	MAPK15	protein_coding	3.48664	-1.03678	13.8188	0.000201316	0.00627512	0.0497208	0.16092	0	0.190862	2.00018	0.690363
ENSG00000186193.7	SAPCD2	protein_coding	2.45045	1.65492	13.8263	0.000200515	0.00627512	0.447487	0.418393	1.08309	1.03065	12.5845	4.31477
ENSG00000215033.3	AL603965.1	protein_coding	-3.09238	-6.08603	2.23395	0.135009	0.503867	0.0497208	0	0.0373478	0	0	0
ENSG00000139540.7	SLC39A5	protein_coding	3.3478	1.99445	13.8064	0.000202641	0.00629724	1.14358	0.418393	0.224087	0.763447	11.1677	12.5991
ENSG00000137877.8	SPTBN5	protein_coding	1.66412	3.51094	13.7849	0.000204976	0.00635995	6.76202	3.99082	4.10826	11.07	16.9598	30.376
ENSG00000237787.2	C3orf79	protein_coding	-3.09238	-6.08603	2.23395	0.135009	0.503867	0.0497208	0	0.0373478	0	0	0
ENSG00000142627.9	EPHA2	protein_coding	1.85381	5.21299	13.7631	0.000207368	0.00641435	21.8771	11.2322	8.92612	18.9717	97.8837	77.5795
ENSG00000264813.1	CTD-2501B8.1	protein_coding	7.11133	-1.962	13.7178	0.00021243	0.00656083	0	0	0	0	1.5418	0
ENSG00000254607.2	RP11-115C10.1	protein_coding	-3.09238	-6.08603	2.23395	0.135009	0.503867	0.0497208	0	0.0373478	0	0	0
ENSG00000169035.6	KLK7	protein_coding	6.3189	-2.96363	13.6443	0.000220916	0.00680198	0	0	0	0.114517	0.0833408	0.862953
ENSG00000241127.3	YAE1D1	protein_coding	1.75898	2.6969	13.6398	0.000221438	0.0068076	4.27599	1.57702	2.68904	7.29092	9.58419	16.3098
ENSG00000180739.12	S1PR5	protein_coding	-3.05074	1.55012	26.6785	2.40283e-07	1.95291e-05	4.67375	3.99082	5.63952	0.992481	0.750067	0.258886
ENSG00000172986.8	GXYLT2	protein_coding	2.08967	1.29598	13.6104	0.000224938	0.00689408	0.845253	0.643681	0.933695	1.83227	5.70884	5.86808
ENSG00000204174.2	PPYR1	protein_coding	6.18086	-3.11452	13.5799	0.000228619	0.00699623	0	0	0	0.114517	0.125011	0.690363
ENSG00000214841.1	AC005493.1	protein_coding	4.30604	-1.35096	13.5766	0.000229021	0.00699787	0.0497208	0	0.0373478	0	1.1251	1.55332
ENSG00000110881.6	ASIC1	protein_coding	2.72418	-0.270653	13.5633	0.000230648	0.00703193	0.198883	0.0965521	0.298782	0.610758	1.75016	2.58886
ENSG00000197991.9	PCDH20	protein_coding	3.37393	-0.596723	13.5618	0.000230836	0.00703193	0.198883	0.032184	0.0746956	0.343551	1.33345	2.58886
ENSG00000179603.12	GRM8	protein_coding	2.14259	4.31915	13.5395	0.000233596	0.00710521	3.03297	3.60461	1.86739	4.23713	104.384	7.3351
ENSG00000011083.4	SLC6A7	protein_coding	2.43766	0.244777	13.5343	0.000234248	0.00711427	0.149162	0.740233	0.224087	1.29786	2.91693	2.15738
ENSG00000164647.4	STEAP1	protein_coding	3.2207	-0.308318	13.4282	0.000247872	0.00751665	0.149162	0.16092	0.0373478	0.190862	2.37521	2.50257
ENSG00000140465.9	CYP1A1	protein_coding	-3.02242	-3.66527	5.10733	0.023825	0.197395	0.0994415	0.16092	0.112043	0	0.0416704	0
ENSG00000213213.7	KIAA1984	protein_coding	2.27002	1.02544	13.3679	0.000255972	0.00773892	0.348045	0.482761	0.784303	0.725275	6.25056	4.48736
ENSG00000154096.9	THY1	protein_coding	2.8977	-0.291926	13.3523	0.000258106	0.00779169	0.298325	0.128736	0.0746956	0.992481	0.791737	3.36552
ENSG00000136698.4	CFC1	protein_coding	-3.0204	-6.12471	2.03168	0.15405	0.539128	0	0.0643681	0	0	0	0
ENSG00000049283.13	EPN3	protein_coding	3.15684	-0.863816	13.3125	0.000263638	0.0079111	0.149162	0.032184	0.112043	0.381723	0.791737	2.41627
ENSG00000112559.8	MDFI	protein_coding	3.01512	0.147158	13.3145	0.000263362	0.0079111	0.298325	0.225288	0.0373478	1.22152	0.875078	5.00513
ENSG00000129514.4	FOXA1	protein_coding	2.70989	0.645653	13.3144	0.000263369	0.0079111	0.248604	0.225288	0.373478	0.267206	4.70875	4.48736
ENSG00000145826.4	LECT2	protein_coding	-3.0204	-6.12471	2.03168	0.15405	0.539128	0	0.0643681	0	0	0	0
ENSG00000187242.4	KRT12	protein_coding	4.08763	-1.17489	13.2852	0.000267512	0.00799152	0	0.032184	0.0746956	0	2.04185	0.690363
ENSG00000167768.4	KRT1	protein_coding	-3.0204	-6.12471	2.03168	0.15405	0.539128	0	0.0643681	0	0	0	0
ENSG00000168828.4	OR13J1	protein_coding	-3.0204	-6.12471	2.03168	0.15405	0.539128	0	0.0643681	0	0	0	0
ENSG00000170925.3	TEX13B	protein_coding	-3.0204	-6.12471	2.03168	0.15405	0.539128	0	0.0643681	0	0	0	0
ENSG00000128298.12	BAIAP2L2	protein_coding	2.42705	2.55388	13.2364	0.000274567	0.00815374	1.93911	0.933337	1.26982	1.64141	14.3346	18.3809
ENSG00000162723.5	SLAMF9	protein_coding	2.03557	0.936737	13.238	0.000274334	0.00815374	0.546928	0.740233	0.784303	2.4812	3.45864	4.22847
ENSG00000183571.9	PGPEP1L	protein_coding	-3.0204	-6.12471	2.03168	0.15405	0.539128	0	0.0643681	0	0	0	0
ENSG00000135451.8	TROAP	protein_coding	2.4568	0.202744	13.2115	0.000278242	0.00823852	0.0497208	0.643681	0.33613	0.64893	3.3753	2.24368
ENSG00000120068.5	HOXB8	protein_coding	3.7266	-0.648155	13.2034	0.000279441	0.00825192	0.0497208	0.0643681	0.0373478	0.114517	0.500045	3.96959
ENSG00000125534.4	PPDPF	protein_coding	1.65575	3.58654	13.2029	0.000279517	0.00825192	4.52459	5.92186	3.88417	7.44361	20.2935	35.2085
ENSG00000152990.9	GPR125	protein_coding	1.54547	4.76218	13.1888	0.000281627	0.00828983	12.7782	8.17475	13.6319	16.7577	70.2563	49.2746
ENSG00000206069.4	TMEM211	protein_coding	3.86469	-1.32987	13.1913	0.000281255	0.00828983	0.0497208	0.0643681	0	0.0763447	0.916748	1.72591
ENSG00000147041.7	SYTL5	protein_coding	3.7533	-1.81709	13.1774	0.00028334	0.00831585	0	0.032184	0.0746956	0.114517	0.666726	1.12184
ENSG00000203812.2	HIST2H2AA4	protein_coding	-3.0204	-6.12471	2.03168	0.15405	0.539128	0	0.0643681	0	0	0	0
ENSG00000101197.8	BIRC7	protein_coding	3.05223	-0.591138	13.1524	0.000287154	0.0084155	0.0994415	0	0.373478	0.419896	0.666726	3.10663
ENSG00000101144.8	BMP7	protein_coding	3.81939	0.686676	13.1142	0.000293063	0.00857615	0.497208	0	0.0746956	0.572585	0.625056	9.66508
ENSG00000205642.5	VCX3B	protein_coding	-3.0204	-6.12471	2.03168	0.15405	0.539128	0	0.0643681	0	0	0	0
ENSG00000229292.1	CTD-2611O12.2	protein_coding	-3.0204	-6.12471	2.03168	0.15405	0.539128	0	0.0643681	0	0	0	0
ENSG00000167014.6	C15orf43	protein_coding	-2.99943	-2.3355	7.16546	0.00743206	0.0927852	0.149162	0.0965521	0.709608	0.0381723	0	0.0862953
ENSG00000164695.4	CHMP4C	protein_coding	2.64471	1.62529	13.0361	0.000305547	0.00888963	0.894974	0.772417	0.261434	0.916136	7.29232	10.2691
ENSG00000123191.9	ATP7B	protein_coding	2.00938	3.24573	12.9996	0.000311561	0.00903842	4.52459	2.51036	2.42761	4.61885	22.752	24.3353
ENSG00000169393.3	ELSPBP1	protein_coding	-2.95311	-5.51068	2.02502	0.154727	0.540011	0	0	0.112043	0	0	0
ENSG00000179213.8	SIGLECL1	protein_coding	-2.95311	-5.51068	2.02502	0.154727	0.540011	0	0	0.112043	0	0	0
ENSG00000214645.3	AL162389.1	protein_coding	-2.95311	-5.51068	2.02502	0.154727	0.540011	0	0	0.112043	0	0	0
ENSG00000156970.8	BUB1B	protein_coding	1.80593	2.10381	12.9362	0.000322286	0.00931772	1.34246	1.80231	1.6433	2.86293	11.3343	8.19806
ENSG00000173391.4	OLR1	protein_coding	1.40032	8.5247	12.9164	0.000325708	0.00939453	120.275	184.157	268.904	470.245	523.88	724.795
ENSG00000174567.7	GOLT1A	protein_coding	3.24313	0.59287	12.9097	0.000326885	0.00941496	0.348045	0.128736	0.112043	0.267206	5.75051	3.19293
ENSG00000198918.7	RPL39	protein_coding	1.34656	6.95804	12.8842	0.000331365	0.0095303	25.6559	88.2165	91.5021	124.327	158.972	283.653
ENSG00000102287.11	GABRE	protein_coding	1.85693	4.68397	12.8691	0.000334054	0.00958762	23.3688	7.20923	5.11665	19.7733	47.3376	62.4778
ENSG00000215397.2	SCRT2	protein_coding	-2.95311	-5.51068	2.02502	0.154727	0.540011	0	0	0.112043	0	0	0
ENSG00000130762.10	ARHGEF16	protein_coding	2.00363	2.38719	12.8652	0.000334742	0.00958762	1.54134	1.48047	1.6433	1.83227	13.7096	13.5484
ENSG00000165171.6	WBSCR27	protein_coding	2.68041	1.69704	12.8621	0.000335313	0.0095889	0.546928	0.482761	0.560217	0.381723	7.8757	11.7362
ENSG00000124693.2	HIST1H3B	protein_coding	1.623	2.69029	12.8377	0.000339712	0.00970089	1.54134	2.99312	3.47334	3.85541	9.7092	20.0205
ENSG00000135960.5	EDAR	protein_coding	2.69629	2.42102	12.8254	0.000341945	0.00975077	0.64637	0.257472	1.38187	2.02313	25.5856	3.6244
ENSG00000188686.2	SCXA	protein_coding	-2.9288	-3.04424	3.79163	0.0515096	0.30837	0.696091	0	0	0.0763447	0	0
ENSG00000187658.6	C5orf52	protein_coding	3.3276	-0.0149859	12.7824	0.000349903	0.00994943	0.149162	0.0643681	0.112043	0.114517	4.00036	1.98479
ENSG00000146670.5	CDCA5	protein_coding	2.0796	0.857187	12.7649	0.000353179	0.0100277	0.248604	0.643681	1.00839	1.14517	3.25029	5.5229
ENSG00000189057.6	FAM111B	protein_coding	1.8651	2.16845	12.7624	0.000353654	0.0100277	2.48604	1.15863	1.68065	4.73337	10.876	7.5077
ENSG00000163288.9	GABRB1	protein_coding	2.48371	3.28512	12.7472	0.000356546	0.0100954	0.994415	0.868969	1.19513	2.59572	52.1296	3.02034
ENSG00000109576.9	AADAT	protein_coding	2.66322	0.0382149	12.7404	0.000357832	0.0101176	0.248604	0.16092	0.261434	0.496241	3.04194	2.50257
ENSG00000119411.10	BSPRY	protein_coding	2.55439	1.67224	12.7223	0.000361314	0.0102016	1.04414	0.611497	0.410826	0.954309	11.1677	6.29956
ENSG00000148600.10	CDHR1	protein_coding	1.81495	2.77958	12.6977	0.000366111	0.0103226	2.13799	2.8322	1.45656	3.28282	26.169	6.90363
ENSG00000164100.7	NDST3	protein_coding	-2.92441	5.96304	20.2565	6.77213e-06	0.000368429	29.9816	80.5888	179.942	31.6449	7.8757	9.2336
ENSG00000258691.1	RP11-404P21.8	protein_coding	1.98684	1.46457	12.6785	0.000369884	0.0103997	1.49162	0.868969	0.67226	3.96992	2.87526	8.19806
ENSG00000171903.11	CYP4F11	protein_coding	2.24231	1.45685	12.6747	0.00037063	0.0104062	0.64637	0.965521	0.33613	0.839792	11.251	3.19293
ENSG00000146233.3	CYP39A1	protein_coding	2.78227	1.8953	12.6413	0.000377309	0.0105789	1.34246	0.418393	0.33613	1.18334	15.8347	4.48736
ENSG00000134333.8	LDHA	protein_coding	1.25598	7.5415	12.6347	0.000378648	0.0106016	94.1711	108.686	99.1957	235.752	262.773	362.613
ENSG00000008300.10	CELSR3	protein_coding	1.88111	2.34298	12.632	0.000379209	0.0106025	2.23743	1.54483	1.49391	3.55003	15.7931	7.3351
ENSG00000267281.1	RP11-793H13.10	protein_coding	-2.90286	4.30378	22.9414	1.67012e-06	0.000110112	38.4342	29.9633	15.2005	27.6368	1.5418	1.72591
ENSG00000073754.5	CD5L	protein_coding	-2.89543	7.92688	19.5192	9.95959e-06	0.000509034	66.2778	289.367	808.094	69.7409	26.0023	50.1376
ENSG00000205754.6	SLCO1B7	protein_coding	5.36636	-0.589088	12.6013	0.000385487	0.0107332	0	0.032184	0	0.0763447	0	5.00513
ENSG00000187048.8	CYP4A11	protein_coding	-2.8799	-0.706459	8.25481	0.00406441	0.0622372	2.18771	0.386208	0.560217	0.0763447	0.416704	0
ENSG00000133937.3	GSC	protein_coding	-2.8633	-6.11058	1.94911	0.162683	0.55105	0	0.032184	0.0373478	0	0	0
ENSG00000171848.7	RRM2	protein_coding	1.56467	2.84381	12.5715	0.000391679	0.0108604	1.49162	4.28048	4.07091	4.73337	14.2929	16.3098
ENSG00000095932.5	C19orf77	protein_coding	3.58355	-0.952657	12.563	0.000393456	0.0108947	0.0497208	0.0643681	0.0373478	0.229034	2.54189	0.258886
ENSG00000146378.5	TAAR2	protein_coding	-2.8633	-6.11058	1.94911	0.162683	0.55105	0	0.032184	0.0373478	0	0	0
ENSG00000119514.5	GALNT12	protein_coding	1.83514	2.33066	12.5352	0.000399365	0.0110095	2.23743	1.4161	1.97943	3.55003	12.8761	9.92397
ENSG00000152595.12	MEPE	protein_coding	2.77709	-0.644983	12.5331	0.000399799	0.0110095	0.397766	0.032184	0.112043	1.64141	0.416704	1.63961
ENSG00000148704.7	VAX1	protein_coding	-2.8633	-6.11058	1.94911	0.162683	0.55105	0	0.032184	0.0373478	0	0	0
ENSG00000005073.5	HOXA11	protein_coding	4.64488	-0.154028	12.5234	0.000401879	0.0110517	0	0	0.0746956	0.229034	5.2088	0
ENSG00000187498.9	COL4A1	protein_coding	1.79006	7.86804	12.476	0.000412218	0.0113205	194.458	51.1083	47.1702	238.577	173.765	825.329
ENSG00000187559.4	FOXD4L3	protein_coding	-2.8633	-6.11058	1.94911	0.162683	0.55105	0	0.032184	0.0373478	0	0	0
ENSG00000143061.13	IGSF3	protein_coding	1.66986	2.57719	12.465	0.000414654	0.0113636	1.64079	2.54254	2.76374	3.28282	16.5848	10.7006
ENSG00000112186.7	CAP2	protein_coding	2.089	1.55389	12.4207	0.000424592	0.0116127	1.04414	0.675865	0.971042	1.67958	8.75078	5.6092
ENSG00000157399.10	ARSE	protein_coding	4.33754	1.94584	12.418	0.000425205	0.0116136	0.546928	0.032184	0.186739	0.152689	4.0837	21.6601
ENSG00000177425.6	PAWR	protein_coding	1.76027	5.13562	12.4147	0.000425978	0.0116189	21.7777	13.3564	6.87199	17.5593	103.134	59.6301
ENSG00000174348.9	PODN	protein_coding	6.39501	-2.88012	12.3943	0.000430635	0.01173	0	0	0	0.0381723	0.0833408	1.03554
ENSG00000179178.6	TMEM125	protein_coding	2.78997	-0.219563	12.3762	0.000434849	0.0118287	0.0994415	0.386208	0.0746956	0.267206	2.20853	2.67516
ENSG00000137869.9	CYP19A1	protein_coding	2.72346	2.10042	12.3623	0.000438082	0.0118937	1.14358	0.257472	0.373478	1.83227	21.2519	1.98479
ENSG00000138795.5	LEF1	protein_coding	1.58859	4.02942	12.3609	0.000438424	0.0118937	16.0598	4.40921	5.0793	20.384	19.6684	39.1781
ENSG00000054179.6	ENTPD2	protein_coding	3.06872	0.565173	12.3457	0.000442	0.0119746	0.248604	0.128736	0.149391	0.190862	6.50058	2.24368
ENSG00000106006.5	HOXA6	protein_coding	2.53097	-0.212878	12.3001	0.00045293	0.012236	0.348045	0.128736	0.224087	1.22152	2.33354	1.20813
ENSG00000198889.3	DCAF12L1	protein_coding	-2.8633	-6.11058	1.94911	0.162683	0.55105	0	0.032184	0.0373478	0	0	0
ENSG00000205002.3	AARD	protein_coding	-2.8633	-6.11058	1.94911	0.162683	0.55105	0	0.032184	0.0373478	0	0	0
ENSG00000006327.9	TNFRSF12A	protein_coding	1.7906	3.05594	12.2821	0.000457334	0.0123235	4.72347	3.47588	1.83004	5.72585	20.9185	16.1372
ENSG00000215902.1	AL353354.1	protein_coding	-2.8633	-6.11058	1.94911	0.162683	0.55105	0	0.032184	0.0373478	0	0	0
ENSG00000078328.15	RBFOX1	protein_coding	2.25385	3.07432	12.2496	0.00046535	0.0124725	0.795532	1.31955	1.90474	0.839792	38.5451	9.66508
ENSG00000089157.11	RPLP0	protein_coding	1.29181	8.19915	12.2534	0.000464408	0.0124725	77.2661	185.316	206.197	224.682	466.042	672.5
ENSG00000131747.10	TOP2A	protein_coding	1.35112	4.0465	12.2501	0.000465238	0.0124725	3.5799	10.138	11.4284	9.6576	33.1696	35.0359
ENSG00000135100.10	HNF1A	protein_coding	2.40747	1.58112	12.2408	0.00046756	0.012515	0.944695	0.450577	0.746956	0.916136	8.12572	8.37065
ENSG00000186564.5	FOXD2	protein_coding	2.21947	0.375585	12.2163	0.000473729	0.0126633	0.397766	0.354024	0.448173	1.14517	3.3753	2.58886
ENSG00000253896.2	AC144568.2	protein_coding	-2.8633	-6.11058	1.94911	0.162683	0.55105	0	0.032184	0.0373478	0	0	0
ENSG00000256762.1	STH	protein_coding	-2.8633	-6.11058	1.94911	0.162683	0.55105	0	0.032184	0.0373478	0	0	0
ENSG00000137441.7	FGFBP2	protein_coding	-2.84324	-0.0893394	13.9047	0.000192322	0.00608968	2.28716	1.02989	1.15778	0.725275	0.0416704	0.172591
ENSG00000086205.12	FOLH1	protein_coding	2.23637	2.06265	12.1901	0.000480445	0.0127747	2.73464	0.193104	1.12043	3.43551	1.58347	19.3302
ENSG00000000003.10	TSPAN6	protein_coding	1.75344	3.57347	12.184	0.000482003	0.0127874	7.25923	3.28277	4.10826	8.01619	26.8774	26.4927
ENSG00000108688.7	CCL7	protein_coding	3.03006	0.289071	12.1826	0.000482374	0.0127874	0.745811	0	0.261434	0.992481	1.20844	5.17772
ENSG00000173599.9	PC	protein_coding	1.23247	4.67562	12.1808	0.000482834	0.0127874	9.99387	14.3863	15.6487	18.6663	51.838	48.7569
ENSG00000159167.7	STC1	protein_coding	1.68764	4.29893	12.1771	0.00048381	0.0127964	22.4738	7.56325	2.61434	32.4465	21.7936	38.574
ENSG00000182183.10	FAM159A	protein_coding	1.73193	2.94131	12.1724	0.000485009	0.0128113	4.67375	1.93104	3.24926	6.79468	17.0432	15.1017
ENSG00000112337.6	SLC17A2	protein_coding	-2.83272	-3.09642	4.971	0.0257757	0.207394	0.397766	0.16092	0.0373478	0	0.0833408	0
ENSG00000266949.1	WI2-2118C23.1	protein_coding	5.8857	-3.38805	12.1605	0.000488131	0.0128599	0	0	0	0.152689	0.0833408	0.517772
ENSG00000256671.4	LIMS3L	protein_coding	-2.82592	-3.14041	3.54348	0.0597801	0.335688	0.64637	0	0	0.0763447	0	0
ENSG00000135324.5	MRAP2	protein_coding	2.64984	-0.0866113	12.1387	0.000493859	0.0129593	0.248604	0.289656	0.0746956	0.496241	3.62532	1.20813
ENSG00000163701.14	IL17RE	protein_coding	2.70757	1.02209	12.1371	0.000494299	0.0129593	0.64637	0.225288	0.373478	0.572585	5.54216	6.04067
ENSG00000173457.6	PPP1R14B	protein_coding	1.60627	2.80455	12.1363	0.000494485	0.0129593	1.14358	4.4414	4.40704	5.91671	10.4593	17.6905
ENSG00000134757.4	DSG3	protein_coding	3.86099	-1.85906	12.1204	0.000498724	0.0130533	0	0	0.112043	0.114517	0.791737	0.862953
ENSG00000007384.10	RHBDF1	protein_coding	1.94446	2.69372	12.1097	0.000501591	0.0131112	4.27599	2.18851	1.15778	4.58068	16.9182	12.0813
ENSG00000130772.9	MED18	protein_coding	1.51523	3.14636	12.1072	0.000502271	0.0131119	3.43073	3.8299	5.22869	10.0775	18.9184	13.6347
ENSG00000267206.1	LCN6	protein_coding	-2.82536	-3.10639	5.40792	0.0200456	0.177667	0.298325	0.16092	0.112043	0	0.0833408	0
ENSG00000088367.15	EPB41L1	protein_coding	1.2899	4.90348	12.0988	0.000504552	0.0131373	14.7671	19.053	11.2417	21.3383	71.2147	48.8432
ENSG00000130383.6	FUT5	protein_coding	6.65457	-2.01458	12.0767	0.000510565	0.0132767	0	0	0	1.45055	0	0
ENSG00000185479.5	KRT6B	protein_coding	4.53667	-2.54118	12.0586	0.000515536	0.0133886	0	0	0.0373478	0.0763447	0.208352	1.03554
ENSG00000188522.10	FAM83G	protein_coding	1.56684	3.78122	12.0366	0.000521659	0.0135301	7.06035	5.63221	4.74317	9.12319	37.1283	22.782
ENSG00000156463.13	SH3RF2	protein_coding	2.0538	3.90597	12.0238	0.000525247	0.0136056	4.82291	3.73335	2.80108	3.96992	58.2135	21.2287
ENSG00000102471.9	NDFIP2	protein_coding	1.413	5.60467	12.0155	0.000527602	0.013649	32.3185	16.4782	22.3713	34.6223	101.676	100.189
ENSG00000251692.3	PTX4	protein_coding	-2.79947	-3.95673	4.0313	0.0446635	0.287562	0.0994415	0.16092	0.0373478	0	0.0416704	0
ENSG00000157224.8	CLDN12	protein_coding	1.98308	4.0778	11.9972	0.000532819	0.0137485	8.25365	3.18622	5.11665	7.32909	50.7962	32.9648
ENSG00000021300.7	PLEKHB1	protein_coding	1.68678	1.82846	11.977	0.000538599	0.0138352	1.24302	1.6092	1.79269	4.46616	5.79218	7.59399
ENSG00000089685.9	BIRC5	protein_coding	1.81044	1.59491	11.9782	0.000538254	0.0138352	0.944695	1.31955	1.23248	2.86293	4.12537	9.14731
ENSG00000108846.11	ABCC3	protein_coding	1.16062	5.74728	11.9773	0.000538519	0.0138352	14.419	34.2116	43.5102	40.6917	78.382	122.712
ENSG00000105609.11	LILRB5	protein_coding	-2.79552	5.47647	20.8858	4.87497e-06	0.000277238	19.4408	69.7428	117.571	20.155	6.20889	8.71583
ENSG00000127129.5	EDN2	protein_coding	4.38026	-2.68868	11.9236	0.000554263	0.0141924	0	0	0.0373478	0.152689	0.208352	0.776658
ENSG00000159173.13	TNNI1	protein_coding	2.79752	-0.438054	11.9253	0.000553782	0.0141924	0.149162	0.128736	0.149391	0.229034	2.04185	2.24368
ENSG00000145850.4	TIMD4	protein_coding	-2.76104	4.63383	19.6303	9.39684e-06	0.000489978	8.45253	34.1795	73.986	8.9705	3.16695	5.43661
ENSG00000182931.5	WFDC10B	protein_coding	2.76525	0.337168	11.8878	0.000565028	0.0144312	0.0497208	0.257472	0.298782	0.381723	6.0422	0.776658
ENSG00000105697.2	HAMP	protein_coding	2.4507	-0.392664	11.8704	0.000570329	0.0145296	0.149162	0.0965521	0.448173	0.992481	0.708396	2.76145
ENSG00000152042.11	NBPF11	protein_coding	-2.73489	1.27104	11.788	0.000596153	0.0149972	12.8777	0.740233	0.33613	0.381723	0.416704	0.172591
ENSG00000213057.4	C1orf220	protein_coding	-2.71819	-1.87493	3.30118	0.0692303	0.363917	0	0.514945	0.709608	0.190862	0	0
ENSG00000241635.2	UGT1A1	protein_coding	-2.70708	-1.59379	2.59559	0.107162	0.450716	1.69051	0	0.186739	0	0.166682	0
ENSG00000128050.4	PAICS	protein_coding	1.35391	4.33171	11.8498	0.000576691	0.014636	9.79499	9.62303	9.71042	15.3835	29.7943	53.9346
ENSG00000135472.3	FAIM2	protein_coding	3.57796	-1.72571	11.8239	0.000584759	0.014822	0.0497208	0.0643681	0	0.152689	0.666726	1.20813
ENSG00000198010.7	DLGAP2	protein_coding	-2.69407	7.48212	8.21029	0.00416536	0.0633935	1106.68	5.05289	1.34452	2.13765	1.95851	1.46702
ENSG00000139835.8	GRTP1	protein_coding	1.85679	2.85189	11.8174	0.000586812	0.014826	2.43632	2.28507	2.35291	2.63389	17.7933	18.985
ENSG00000221867.4	MAGEA3	protein_coding	6.57834	-2.08925	11.8163	0.000587133	0.014826	0	0	0	1.3742	0	0
ENSG00000164794.4	KCNV1	protein_coding	6.16492	-3.00873	11.8059	0.000590419	0.0148903	0	0	0	0	0.625056	0.172591
ENSG00000227839.1	AL645730.2	protein_coding	-2.68313	-3.82285	3.44946	0.0632725	0.346008	0	0.193104	0.112043	0	0.0416704	0
ENSG00000253731.1	PCDHGA6	protein_coding	-2.67953	0.23239	4.33412	0.0373558	0.261569	6.4637	0	0.298782	0.114517	0	0.517772
ENSG00000112319.13	EYA4	protein_coding	-2.66672	4.54512	16.4409	5.01907e-05	0.00203963	2.23743	6.46899	108.458	1.90862	1.45846	3.27922
ENSG00000259518.1	RP11-597K23.2	protein_coding	5.91891	-3.35648	11.7566	0.000606274	0.0152137	0	0	0	0.152689	0.0416704	0.604067
ENSG00000156711.11	MAPK13	protein_coding	1.34972	4.24246	11.75	0.000608446	0.0152301	9.04918	8.43222	10.3453	14.5055	40.4619	35.8989
ENSG00000164109.8	MAD2L1	protein_coding	1.778	1.57988	11.7505	0.000608255	0.0152301	1.04414	1.25518	1.23248	2.40486	6.62559	6.47215
ENSG00000163586.5	FABP1	protein_coding	2.62846	1.69211	11.7378	0.000612447	0.0153112	2.98325	0.225288	0.522869	2.51938	4.41706	10.7869
ENSG00000172031.6	EPHX4	protein_coding	2.82132	-0.0964952	11.7081	0.000622296	0.0155381	0.397766	0.0643681	0.186739	0.572585	2.45855	2.50257
ENSG00000204613.6	TRIM10	protein_coding	3.25272	-1.02945	11.7019	0.00062438	0.0155707	0.0994415	0.128736	0	0.152689	1.58347	1.29443
ENSG00000108786.6	HSD17B1	protein_coding	-2.65818	-1.47503	7.69541	0.00553614	0.0768589	0.696091	0.708049	0.261434	0.267206	0	0.0862953
ENSG00000205307.6	SAP25	protein_coding	-2.64083	-1.60363	7.53053	0.00606622	0.081465	0.248604	0.836785	0.410826	0.152689	0.0833408	0
ENSG00000105492.10	SIGLEC6	protein_coding	-2.63988	-2.39493	6.64177	0.00996151	0.112158	0.248604	0.193104	0.448173	0	0.0833408	0.0862953
ENSG00000204963.4	PCDHA7	protein_coding	6.0968	-3.27699	11.6635	0.000637374	0.0158162	0	0	0	0	0.125011	0.776658
ENSG00000229859.4	PGA3	protein_coding	-2.63809	-2.60892	6.425	0.0112525	0.12171	0.248604	0.257472	0.261434	0.0763447	0.0416704	0
ENSG00000147604.9	RPL7	protein_coding	1.38129	7.8629	11.6348	0.000647298	0.0160228	41.666	178.621	167.243	219.987	323.612	510.351
ENSG00000162009.7	SSTR5	protein_coding	5.90496	-3.46116	11.5804	0.00066649	0.0164487	0	0	0	0.0381723	0.125011	0.604067
ENSG00000176177.9	ENTHD1	protein_coding	2.11676	0.556513	11.5791	0.000666957	0.0164487	0.696091	0.32184	0.33613	5.07692	1.41679	1.29443
ENSG00000197956.4	S100A6	protein_coding	1.39035	6.70443	11.5791	0.000666962	0.0164487	51.461	52.9106	36.6755	66	142.679	318.948
ENSG00000101115.8	SALL4	protein_coding	2.24906	0.336005	11.5702	0.000670187	0.016508	0.0497208	0.386208	0.896347	0.610758	2.00018	4.40106
ENSG00000169627.7	BOLA2B	protein_coding	-2.63559	0.167706	4.63482	0.0313295	0.233373	6.61286	0.0643681	0.0746956	0.0763447	0.125011	0.0862953
ENSG00000223572.5	CKMT1A	protein_coding	4.03849	-1.50882	11.565	0.000672061	0.0165136	0.0497208	0	0.0373478	0	1.33345	0.949249
ENSG00000244067.1	GSTA2	protein_coding	-2.62948	-0.489815	10.9229	0.000949841	0.0216191	0.497208	0.418393	2.20352	0.0381723	0.0416704	0.862953
ENSG00000196932.7	TMEM26	protein_coding	-2.60098	4.98207	20.6881	5.40516e-06	0.0003048	16.3084	47.5036	81.5676	14.7727	6.12555	6.12697
ENSG00000168028.8	RPSA	protein_coding	1.18136	7.17872	11.5567	0.000675062	0.0165267	40.8705	92.3682	114.695	128.488	194.059	329.993
ENSG00000184647.6	PRSS55	protein_coding	-2.59928	0.119176	8.52793	0.00349736	0.056348	2.73464	1.35173	0.448173	1.75593	0	0.0862953
ENSG00000120088.10	CRHR1	protein_coding	-2.58576	-1.48155	4.43071	0.0352979	0.251546	0.546928	0.354024	0.410826	0	0	0.949249
ENSG00000006625.12	GGCT	protein_coding	1.5707	3.22051	11.5217	0.000687876	0.0167618	6.2151	2.96093	3.95887	8.85599	16.2931	21.1424
ENSG00000136694.8	IL36A	protein_coding	-2.58371	-4.28078	3.09759	0.0784083	0.388604	0.198883	0.032184	0.0373478	0.0381723	0	0
ENSG00000166803.5	KIAA0101	protein_coding	1.88734	1.03606	11.5191	0.00068884	0.0167618	0.546928	0.611497	1.19513	1.56507	3.45864	5.95438
ENSG00000102575.6	ACP5	protein_coding	1.23977	5.83006	11.515	0.000690359	0.0167784	62.7476	17.669	24.911	84.0173	82.674	84.9146
ENSG00000106367.9	AP1S1	protein_coding	1.73224	2.87987	11.5038	0.000694545	0.0168597	4.02738	2.31725	2.577	4.88606	15.7514	17.6043
ENSG00000149260.10	CAPN5	protein_coding	1.57878	3.54335	11.487	0.000700838	0.0169484	6.51342	4.85979	3.92152	7.97802	24.8355	26.0612
ENSG00000116745.6	RPE65	protein_coding	-2.57308	-4.30466	3.09412	0.0785757	0.388947	0.149162	0.0965521	0	0.0381723	0	0
ENSG00000169562.9	GJB1	protein_coding	3.54569	1.76249	11.491	0.000699335	0.0169484	0.894974	0.32184	0.0373478	0.572585	5.54216	15.7058
ENSG00000178531.3	CTXN1	protein_coding	5.86149	-3.43139	11.4849	0.000701647	0.0169484	0	0	0	0.0381723	0.291693	0.345181
ENSG00000204175.4	GPRIN2	protein_coding	2.79066	-1.01003	11.4837	0.000702083	0.0169484	0.149162	0.16092	0.0373478	0.801619	0.708396	1.46702
ENSG00000006047.8	YBX2	protein_coding	3.55761	-0.63978	11.4734	0.000706003	0.016994	0.0994415	0.032184	0.0373478	0.419896	3.25029	0.0862953
ENSG00000203780.6	FANK1	protein_coding	1.81053	2.08294	11.4748	0.000705455	0.016994	1.78995	1.19081	1.79269	3.01562	11.2093	7.85288
ENSG00000087116.9	ADAMTS2	protein_coding	-2.57209	4.84278	17.9666	2.24817e-05	0.00103514	7.657	43.5128	80.7459	7.5963	2.16686	14.4113
ENSG00000099814.9	KIAA0284	protein_coding	1.93074	3.7034	11.4633	0.000709852	0.0170101	6.41398	5.72876	1.79269	7.78716	20.9185	42.1121
ENSG00000247270.2	AC132186.1	protein_coding	-2.54767	-2.95299	4.17643	0.04099	0.272836	0.348045	0.257472	0	0	0.125011	0
ENSG00000222033.1	AC007405.2	protein_coding	5.93198	-3.46028	11.4627	0.000710059	0.0170101	0	0	0	0	0.166682	0.604067
ENSG00000068985.4	PAGE1	protein_coding	-2.53461	-7.08647	1.42511	0.232563	0.638403	0.0497208	0	0	0	0	0
ENSG00000120211.4	INSL4	protein_coding	-2.53461	-7.08647	1.42511	0.232563	0.638403	0.0497208	0	0	0	0	0
ENSG00000122136.9	OBP2A	protein_coding	-2.53461	-7.08647	1.42511	0.232563	0.638403	0.0497208	0	0	0	0	0
ENSG00000123576.5	ESX1	protein_coding	-2.53461	-7.08647	1.42511	0.232563	0.638403	0.0497208	0	0	0	0	0
ENSG00000124333.10	VAMP7	protein_coding	-2.53461	-7.08647	1.42511	0.232563	0.638403	0.0497208	0	0	0	0	0
ENSG00000133805.10	AMPD3	protein_coding	1.19113	7.06575	11.4025	0.000733457	0.0174457	79.5532	70.4509	68.9067	280.185	178.266	149.895
ENSG00000171621.9	SPSB1	protein_coding	1.18667	5.93587	11.3852	0.000740332	0.0175884	50.7152	27.8714	27.0024	78.6732	116.969	79.5643
ENSG00000164946.14	FREM1	protein_coding	2.5973	3.65485	11.3552	0.000752375	0.0178533	5.76761	0.740233	3.2866	3.93175	36.7533	30.98
ENSG00000126545.9	CSN1S1	protein_coding	-2.53461	-7.08647	1.42511	0.232563	0.638403	0.0497208	0	0	0	0	0
ENSG00000136352.13	NKX2-1	protein_coding	-2.53461	-7.08647	1.42511	0.232563	0.638403	0.0497208	0	0	0	0	0
ENSG00000144119.3	C1QL2	protein_coding	-2.53461	-7.08647	1.42511	0.232563	0.638403	0.0497208	0	0	0	0	0
ENSG00000214842.5	RAD51AP2	protein_coding	3.78658	-1.95302	11.3218	0.000766009	0.018103	0.0497208	0	0.0373478	0.0763447	0.833408	0.776658
ENSG00000151846.6	PABPC3	protein_coding	-2.53461	-7.08647	1.42511	0.232563	0.638403	0.0497208	0	0	0	0	0
ENSG00000118113.6	MMP8	protein_coding	2.45644	-0.0302559	11.2498	0.000796311	0.0187467	0.0994415	0.16092	0.634912	0.496241	2.45855	2.50257
ENSG00000165152.4	TMEM246	protein_coding	2.26327	0.788026	11.2512	0.000795707	0.0187467	0.596649	0.289656	0.560217	0.763447	3.41697	5.86808
ENSG00000171956.5	FOXB1	protein_coding	4.24753	-2.32416	11.2449	0.000798429	0.0187467	0.0497208	0	0	0.190862	0.833408	0.172591
ENSG00000162763.3	LRRC52	protein_coding	-2.53461	-7.08647	1.42511	0.232563	0.638403	0.0497208	0	0	0	0	0
ENSG00000112394.10	SLC16A10	protein_coding	1.53302	9.01715	11.2377	0.000801517	0.0187973	67.6202	396.186	369.818	464.863	725.523	1190.27
ENSG00000140481.9	CCDC33	protein_coding	3.00692	-1.58722	11.2341	0.000803088	0.0188121	0.0994415	0.032184	0.0746956	0.343551	0.750067	0.949249
ENSG00000129538.9	RNASE1	protein_coding	1.52627	5.76967	11.2276	0.000805886	0.0188557	70.0068	12.3909	15.462	59.9688	61.0054	131.428
ENSG00000165304.3	MELK	protein_coding	1.59045	2.27252	11.2235	0.000807693	0.018876	1.4419	2.25288	2.46495	3.09196	11.4594	9.75137
ENSG00000101276.10	SLC52A3	protein_coding	2.7307	0.800298	11.2164	0.000810773	0.0189259	0.596649	0.354024	0.0746956	0.839792	2.20853	7.85288
ENSG00000164363.8	SLC6A18	protein_coding	-2.53461	-7.08647	1.42511	0.232563	0.638403	0.0497208	0	0	0	0	0
ENSG00000099617.2	EFNA2	protein_coding	5.90513	-3.35127	11.1438	0.000843114	0.0196352	0	0	0	0	0.416704	0.258886
ENSG00000164600.4	NEUROD6	protein_coding	-2.53461	-7.08647	1.42511	0.232563	0.638403	0.0497208	0	0	0	0	0
ENSG00000165138.11	ANKS6	protein_coding	1.61709	3.10125	11.1337	0.000847715	0.0196966	4.32571	3.79772	2.65169	5.34413	20.6268	17.6905
ENSG00000164729.6	SLC35G3	protein_coding	-2.53461	-7.08647	1.42511	0.232563	0.638403	0.0497208	0	0	0	0	0
ENSG00000187730.6	GABRD	protein_coding	2.67006	-1.03006	11.1164	0.000855678	0.0198357	0.198883	0.0643681	0.112043	0.763447	0.500045	1.72591
ENSG00000166884.2	OR4D6	protein_coding	-2.53461	-7.08647	1.42511	0.232563	0.638403	0.0497208	0	0	0	0	0
ENSG00000267179.1	CTD-2006C1.13	protein_coding	3.65114	1.03318	11.1057	0.000860631	0.0199046	0.0994415	0.418393	0.112043	4.42799	0.208352	8.54324
ENSG00000143545.4	RAB13	protein_coding	1.43448	3.62414	11.0883	0.000868752	0.0200693	8.10448	5.72876	4.40704	15.956	13.6262	30.8937
ENSG00000171209.3	CSN3	protein_coding	-2.53461	-7.08647	1.42511	0.232563	0.638403	0.0497208	0	0	0	0	0
ENSG00000187678.8	SPRY4	protein_coding	1.55018	4.49284	11.0713	0.000876739	0.0202073	24.214	5.63221	7.05873	22.7125	28.9609	56.092
ENSG00000108352.6	RAPGEFL1	protein_coding	1.69166	3.1202	11.0267	0.000898066	0.0206751	2.93353	4.18393	2.42761	3.85541	15.168	27.7871
ENSG00000129173.7	E2F8	protein_coding	1.79343	1.10343	11.0068	0.000907802	0.0208753	0.696091	0.965521	0.971042	2.4812	3.54198	5.09143
ENSG00000083457.7	ITGAE	protein_coding	1.41312	3.48101	11.0039	0.00090921	0.0208837	7.95532	4.4414	4.55643	15.498	12.0844	26.6653
ENSG00000172156.3	CCL11	protein_coding	-2.53461	-7.08647	1.42511	0.232563	0.638403	0.0497208	0	0	0	0	0
ENSG00000126217.16	MCF2L	protein_coding	1.50405	5.60386	10.9936	0.000914272	0.0209521	49.8202	14.0001	15.0512	42.1423	70.5896	120.037
ENSG00000101443.13	WFDC2	protein_coding	2.31521	0.207551	10.9666	0.000927666	0.0212348	0.745811	0.257472	0.186739	1.29786	2.50022	2.50257
ENSG00000163293.7	NIPAL1	protein_coding	1.99146	2.49573	10.9603	0.000930856	0.0212835	2.58548	1.48047	1.38187	2.32851	16.1264	12.2539
ENSG00000125378.10	BMP4	protein_coding	2.10109	1.70713	10.9547	0.000933662	0.0213234	1.54134	0.901153	0.67226	1.56507	8.41742	8.02547
ENSG00000186212.2	SOWAHB	protein_coding	2.92551	0.692537	10.9271	0.000947679	0.0216189	0.298325	0.354024	0.0746956	0.152689	5.04212	4.74624
ENSG00000106366.6	SERPINE1	protein_coding	1.48534	4.98595	10.9239	0.000949308	0.0216191	24.0151	17.5725	6.19973	67.8704	22.252	62.5641
ENSG00000177462.6	OR2T8	protein_coding	-2.53461	-7.08647	1.42511	0.232563	0.638403	0.0497208	0	0	0	0	0
ENSG00000178597.4	PSAPL1	protein_coding	-2.53461	-7.08647	1.42511	0.232563	0.638403	0.0497208	0	0	0	0	0
ENSG00000179673.3	RPRML	protein_coding	-2.53461	-7.08647	1.42511	0.232563	0.638403	0.0497208	0	0	0	0	0
ENSG00000146049.1	KAAG1	protein_coding	4.22556	-2.34196	10.9122	0.00095532	0.0216701	0.0497208	0	0	0.0381723	0.500045	0.862953
ENSG00000101003.8	GINS1	protein_coding	1.74167	1.5522	10.9059	0.000958609	0.0217202	1.09386	1.09426	1.26982	2.40486	4.12537	9.14731
ENSG00000180772.6	AGTR2	protein_coding	-2.53461	-7.08647	1.42511	0.232563	0.638403	0.0497208	0	0	0	0	0
ENSG00000176092.8	AIM1L	protein_coding	2.68909	1.74345	10.8647	0.000980147	0.0221084	1.98883	0.643681	0.224087	1.41238	7.95904	9.75137
ENSG00000177694.10	NAALADL2	protein_coding	1.47503	6.70608	10.8672	0.000978812	0.0221084	32.3185	36.368	42.5018	34.6223	365.574	141.179
ENSG00000213927.3	CCL27	protein_coding	5.64777	-3.6894	10.8647	0.000980123	0.0221084	0	0	0	0.0381723	0.208352	0.345181
ENSG00000090889.10	KIF4A	protein_coding	1.71088	2.11885	10.8441	0.000991096	0.0223303	1.49162	1.28736	2.27821	2.29034	8.20906	12.5128
ENSG00000183246.6	RIMBP3C	protein_coding	-2.53461	-7.08647	1.42511	0.232563	0.638403	0.0497208	0	0	0	0	0
ENSG00000144063.3	MALL	protein_coding	1.93657	3.26445	10.8344	0.000996313	0.0223499	9.3475	3.12185	1.23248	7.82533	23.6271	15.8783
ENSG00000183251.3	OR51B4	protein_coding	-2.53461	-7.08647	1.42511	0.232563	0.638403	0.0497208	0	0	0	0	0
ENSG00000183678.8	CTAG1A	protein_coding	-2.53461	-7.08647	1.42511	0.232563	0.638403	0.0497208	0	0	0	0	0
ENSG00000111907.16	TPD52L1	protein_coding	1.83372	2.55603	10.8147	0.00100698	0.0225615	3.18213	1.54483	1.56861	3.89358	19.2934	7.5077
ENSG00000189221.5	MAOA	protein_coding	1.64096	4.18932	10.8051	0.00101223	0.0226539	20.0872	4.4414	4.55643	19.3152	43.5455	22.9546
ENSG00000010278.7	CD9	protein_coding	1.17521	6.88032	10.7927	0.001019	0.0226663	98.0991	78.3681	33.725	137.573	230.604	152.656
ENSG00000183888.4	C1orf64	protein_coding	-2.53461	-7.08647	1.42511	0.232563	0.638403	0.0497208	0	0	0	0	0
ENSG00000104154.5	SLC30A4	protein_coding	1.14099	5.96358	10.7895	0.00102075	0.0226663	31.0258	35.7887	37.7213	75.1614	129.512	74.6455
ENSG00000184530.8	C6orf58	protein_coding	-2.53461	-7.08647	1.42511	0.232563	0.638403	0.0497208	0	0	0	0	0
ENSG00000185069.2	KRT76	protein_coding	-2.53461	-7.08647	1.42511	0.232563	0.638403	0.0497208	0	0	0	0	0
ENSG00000186226.7	LCE1E	protein_coding	-2.53461	-7.08647	1.42511	0.232563	0.638403	0.0497208	0	0	0	0	0
ENSG00000188706.8	ZDHHC9	protein_coding	1.46279	4.32044	10.7928	0.00101895	0.0226663	13.1263	9.55866	6.01299	14.8872	34.9198	48.8432
ENSG00000186795.1	KCNK18	protein_coding	-2.53461	-7.08647	1.42511	0.232563	0.638403	0.0497208	0	0	0	0	0
ENSG00000188340.1	OR6N2	protein_coding	-2.53461	-7.08647	1.42511	0.232563	0.638403	0.0497208	0	0	0	0	0
ENSG00000145107.10	TM4SF19	protein_coding	1.8197	1.59435	10.7804	0.00102582	0.0226733	2.53576	0.708049	0.821651	4.65703	6.70893	3.53811
ENSG00000188624.2	IGFL3	protein_coding	-2.53461	-7.08647	1.42511	0.232563	0.638403	0.0497208	0	0	0	0	0
ENSG00000198142.3	SOWAHC	protein_coding	1.37804	3.59482	10.7789	0.00102665	0.0226733	5.71789	5.08508	6.83464	9.23771	23.5854	25.716
ENSG00000188816.3	HMX2	protein_coding	-2.53461	-7.08647	1.42511	0.232563	0.638403	0.0497208	0	0	0	0	0
ENSG00000189401.2	OTUD6A	protein_coding	-2.53461	-7.08647	1.42511	0.232563	0.638403	0.0497208	0	0	0	0	0
ENSG00000111012.4	CYP27B1	protein_coding	1.95428	0.66096	10.7387	0.00104917	0.0230305	0.64637	0.482761	0.597565	1.48872	2.50022	4.65995
ENSG00000196099.4	OR6M1	protein_coding	-2.53461	-7.08647	1.42511	0.232563	0.638403	0.0497208	0	0	0	0	0
ENSG00000165659.12	DACH1	protein_coding	1.42412	6.58746	10.7429	0.00104679	0.0230305	30.1308	26.3265	67.973	39.8901	265.399	171.728
ENSG00000172789.2	HOXC5	protein_coding	5.82273	-3.58989	10.7378	0.00104971	0.0230305	0	0	0	0	0.125011	0.604067
ENSG00000196131.5	VN1R2	protein_coding	-2.53461	-7.08647	1.42511	0.232563	0.638403	0.0497208	0	0	0	0	0
ENSG00000163982.5	OTOP1	protein_coding	5.7296	-3.65277	10.7229	0.0010582	0.0231661	0	0	0	0	0.208352	0.431477
ENSG00000088882.7	CPXM1	protein_coding	2.78957	-0.839346	10.7004	0.00107113	0.0233727	0.298325	0.128736	0	1.52689	0.416704	1.29443
ENSG00000198681.5	MAGEA1	protein_coding	-2.53461	-7.08647	1.42511	0.232563	0.638403	0.0497208	0	0	0	0	0
ENSG00000253958.1	CLDN23	protein_coding	2.20944	0.674552	10.7004	0.00107112	0.0233727	0	1.19081	0.709608	1.41238	4.20871	2.32997
ENSG00000203784.2	LELP1	protein_coding	-2.53461	-7.08647	1.42511	0.232563	0.638403	0.0497208	0	0	0	0	0
ENSG00000203864.1	C1orf137	protein_coding	-2.53461	-7.08647	1.42511	0.232563	0.638403	0.0497208	0	0	0	0	0
ENSG00000049130.8	KITLG	protein_coding	1.08157	5.49688	10.6575	0.00109624	0.023843	31.8213	21.4989	27.2639	57.9075	57.1301	86.8131
ENSG00000198626.9	RYR2	protein_coding	1.60152	2.55695	10.6553	0.00109755	0.0238456	3.53017	1.73794	2.72639	5.72585	13.2929	10.0966
ENSG00000082458.7	DLG3	protein_coding	1.69423	3.84971	10.6391	0.00110719	0.0240289	7.50784	5.18163	3.88417	6.60382	40.962	27.2693
ENSG00000118242.10	MREG	protein_coding	1.46863	4.22267	10.6361	0.001109	0.0240423	9.3475	6.14715	10.0839	26.8733	47.3376	15.4469
ENSG00000204648.6	SSX9	protein_coding	-2.53461	-7.08647	1.42511	0.232563	0.638403	0.0497208	0	0	0	0	0
ENSG00000136235.11	GPNMB	protein_coding	1.74599	8.12196	10.6257	0.0011153	0.0241267	30.628	139.775	261.509	385.922	557.633	323.435
ENSG00000205279.4	CTXN3	protein_coding	-2.53461	-7.08647	1.42511	0.232563	0.638403	0.0497208	0	0	0	0	0
ENSG00000146521.5	C6orf123	protein_coding	2.38193	0.512497	10.61	0.00112477	0.0242792	0.745811	0.289656	0.224087	0.877964	4.00036	3.10663
ENSG00000137460.4	FHDC1	protein_coding	1.79861	2.37833	10.6031	0.00112898	0.0243179	1.64079	1.25518	2.5023	1.90862	12.9595	13.1169
ENSG00000214530.2	STARD10	protein_coding	1.88864	2.52662	10.6041	0.00112835	0.0243179	2.43632	1.6092	1.718	2.25217	12.5845	16.8276
ENSG00000171863.8	RPS7	protein_coding	1.13161	7.4332	10.5813	0.00114238	0.0245802	61.7532	115.605	118.654	153.529	255.981	368.309
ENSG00000162433.10	AK4	protein_coding	1.35935	3.87229	10.5629	0.00115382	0.0247997	17.3525	5.02071	4.2203	24.9265	21.4186	18.985
ENSG00000205882.3	DEFB134	protein_coding	-2.53461	-7.08647	1.42511	0.232563	0.638403	0.0497208	0	0	0	0	0
ENSG00000213416.3	KRTAP4-12	protein_coding	-2.53461	-7.08647	1.42511	0.232563	0.638403	0.0497208	0	0	0	0	0
ENSG00000213908.2	CYP2A7P1	protein_coding	-2.53461	-7.08647	1.42511	0.232563	0.638403	0.0497208	0	0	0	0	0
ENSG00000088826.12	SMOX	protein_coding	1.14452	5.44084	10.5097	0.00118752	0.0253664	20.1369	26.938	24.164	41.3788	50.3795	110.717
ENSG00000221900.3	POM121L12	protein_coding	-2.53461	-7.08647	1.42511	0.232563	0.638403	0.0497208	0	0	0	0	0
ENSG00000228075.3	BOD1L2	protein_coding	-2.53461	-7.08647	1.42511	0.232563	0.638403	0.0497208	0	0	0	0	0
ENSG00000112379.8	KIAA1244	protein_coding	1.78436	4.98051	10.4886	0.00120113	0.0255938	25.5565	10.1702	5.19134	16.4523	97.592	44.2695
ENSG00000118513.14	MYB	protein_coding	1.81057	3.26703	10.4869	0.00120224	0.0255938	4.87264	1.96323	3.436	5.72585	30.8778	13.8073
ENSG00000258832.1	KRT86	protein_coding	5.57784	-3.72158	10.488	0.00120155	0.0255938	0	0	0	0.0381723	0.250022	0.258886
ENSG00000229974.1	AC083862.1	protein_coding	-2.53461	-7.08647	1.42511	0.232563	0.638403	0.0497208	0	0	0	0	0
ENSG00000234560.3	OR10G8	protein_coding	-2.53461	-7.08647	1.42511	0.232563	0.638403	0.0497208	0	0	0	0	0
ENSG00000142583.12	SLC2A5	protein_coding	1.36651	3.24672	10.476	0.00120934	0.0256634	4.37543	6.79083	3.69743	12.2533	16.9598	14.8428
ENSG00000238269.4	PAGE2B	protein_coding	-2.53461	-7.08647	1.42511	0.232563	0.638403	0.0497208	0	0	0	0	0
ENSG00000184949.9	FAM227A	protein_coding	2.01653	1.15	10.4589	0.00122057	0.0258469	1.1933	0.643681	0.522869	1.52689	5.41715	5.00513
ENSG00000162627.12	SNX7	protein_coding	1.69867	3.48356	10.4552	0.00122302	0.0258717	9.14862	2.76783	3.66008	8.47426	19.5434	28.3912
ENSG00000250765.1	AC138035.1	protein_coding	-2.53461	-7.08647	1.42511	0.232563	0.638403	0.0497208	0	0	0	0	0
ENSG00000256045.1	MTRNR2L10	protein_coding	-2.53461	-7.08647	1.42511	0.232563	0.638403	0.0497208	0	0	0	0	0
ENSG00000130821.11	SLC6A8	protein_coding	1.31862	3.69064	10.4024	0.0012585	0.0265218	7.25923	6.43681	6.16238	12.406	26.544	21.919
ENSG00000157214.8	STEAP2	protein_coding	2.25114	1.85595	10.4016	0.00125904	0.0265218	0.845253	0.708049	0.858999	0.572585	11.251	9.2336
ENSG00000264116.1	RP11-321M21.3	protein_coding	-2.53461	-7.08647	1.42511	0.232563	0.638403	0.0497208	0	0	0	0	0
ENSG00000152939.10	MARVELD2	protein_coding	2.11776	2.74317	10.3779	0.00127535	0.0268091	3.33129	1.38391	1.19513	2.51938	24.0438	10.0103
ENSG00000258724.1	CTD-2135J3.4	protein_coding	4.22145	-1.09822	10.35	0.00129476	0.0271886	0.0497208	0	0.0373478	0.0763447	0.0416704	3.45181
ENSGR0000124333.10	VAMP7	protein_coding	-2.53461	-7.08647	1.42511	0.232563	0.638403	0.0497208	0	0	0	0	0
ENSG00000173621.7	LRFN4	protein_coding	1.69319	1.59498	10.3406	0.00130135	0.0272699	1.14358	1.31955	1.19513	2.09948	6.91728	6.55845
ENSG00000119333.7	WDR34	protein_coding	1.79572	1.69538	10.3113	0.00132218	0.0276776	1.78995	0.868969	1.23248	2.44303	5.79218	8.88842
ENSG00000161714.7	PLCD3	protein_coding	1.73743	3.67399	10.2966	0.00133272	0.0278692	6.11565	4.66669	3.13721	5.68768	21.4602	42.0258
ENSG00000146250.5	PRSS35	protein_coding	-2.52175	-1.24392	8.20899	0.00416834	0.0633935	0.64637	0.128736	1.26982	0.0763447	0.0833408	0.172591
ENSG00000236761.4	CTAGE9	protein_coding	4.29211	-2.5772	10.2725	0.00135029	0.0281778	0	0	0.0373478	0	0.666726	0.431477
ENSG00000099834.14	CDHR5	protein_coding	1.88028	2.11982	10.2338	0.00137887	0.0287145	1.93911	1.6092	1.00839	2.06131	9.54252	11.9951
ENSG00000196542.4	SPTSSB	protein_coding	-2.52009	-2.07828	7.2343	0.00715236	0.0907608	0.497208	0.289656	0.33613	0.114517	0.0833408	0
ENSG00000101166.11	SLMO2	protein_coding	1.20457	5.42109	10.221	0.0013885	0.0288851	26.004	18.7311	23.0809	34.7368	98.9671	65.3256
ENSG00000102837.5	OLFM4	protein_coding	3.26243	0.239383	10.2042	0.00140122	0.0291084	0.0497208	0.032184	0.33613	0.496241	5.87552	0.517772
ENSG00000224821.2	COL4A2-AS2	protein_coding	1.37404	2.94771	10.203	0.00140213	0.0291084	4.27599	2.8322	4.96726	10.4592	10.5009	15.5332
ENSG00000109686.11	SH3D19	protein_coding	1.38288	5.45332	10.1987	0.00140541	0.0291197	41.7157	15.1909	15.0885	36.1874	88.5912	80.0821
ENSG00000117724.8	CENPF	protein_coding	1.26059	3.9779	10.1985	0.00140558	0.0291197	4.72347	9.55866	10.6815	12.7114	35.7949	23.6449
ENSG00000173068.11	BNC2	protein_coding	1.07103	6.07179	10.196	0.00140744	0.0291282	41.1191	29.03	50.8677	105.394	73.4232	118.225
ENSG00000163093.7	BBS5	protein_coding	-2.50443	4.0156	13.9301	0.00018974	0.00604609	11.1375	34.9841	22.8942	15.1163	2.91693	2.50257
ENSG00000164626.8	KCNK5	protein_coding	1.43199	4.28643	10.1905	0.00141168	0.029171	12.281	6.2437	9.15021	14.1619	47.8793	32.9648
ENSG00000147614.3	ATP6V0D2	protein_coding	3.01956	-0.115876	10.1733	0.00142489	0.0293748	0	0.0965521	0.746956	0.839792	2.91693	1.12184
ENSG00000155875.9	FAM154A	protein_coding	1.69814	1.30363	10.1729	0.00142521	0.0293748	1.14358	0.933337	1.08309	2.51938	4.5004	5.6092
ENSG00000140835.7	CHST4	protein_coding	-2.50394	-1.06826	9.47283	0.00208538	0.0382669	0.696091	0.901153	0.560217	0.0381723	0.291693	0.172591
ENSG00000167772.6	ANGPTL4	protein_coding	1.75243	4.0179	10.1538	0.00144001	0.0296191	9.44695	4.24829	2.95047	16.6431	8.33408	65.7571
ENSG00000104783.6	KCNN4	protein_coding	1.36164	4.57715	10.1513	0.00144196	0.0296288	18.2972	20.8231	3.436	26.0335	47.5459	31.6704
ENSG00000112769.13	LAMA4	protein_coding	1.26086	5.02884	10.1358	0.00145418	0.0298188	35.0034	12.584	10.5321	46.074	32.3779	71.0211
ENSG00000243135.1	UGT1A3	protein_coding	-2.49881	-1.73919	1.7197	0.189731	0.59033	0.745811	0	0.410826	0	0.625056	0
ENSG00000149633.7	KIAA1755	protein_coding	2.21404	0.323473	10.1183	0.00146801	0.0300442	0.497208	0.257472	0.373478	0.725275	3.12528	3.19293
ENSG00000180817.6	PPA1	protein_coding	1.07204	6.08336	10.1182	0.00146816	0.0300442	26.9487	46.3128	42.3897	50.2348	103.426	153.778
ENSG00000168748.9	CA7	protein_coding	3.9688	-2.8532	10.1161	0.00146979	0.0300469	0	0.032184	0	0.267206	0.166682	0.517772
ENSG00000010282.10	HHATL	protein_coding	-2.49705	-6.09635	1.46459	0.226202	0.635762	0	0	0.0746956	0	0	0
ENSG00000196584.2	XRCC2	protein_coding	1.74374	1.1364	10.1117	0.00147331	0.0300577	0.546928	0.997705	1.08309	1.3742	4.5004	5.6092
ENSG00000102076.5	OPN1LW	protein_coding	-2.49705	-6.09635	1.46459	0.226202	0.635762	0	0	0.0746956	0	0	0
ENSG00000205267.3	AC004876.1	protein_coding	4.09559	-2.96739	10.1071	0.00147698	0.0300638	0	0	0.0373478	0.152689	0.166682	0.604067
ENSG00000243444.3	PALM2	protein_coding	2.389	-0.0686448	10.1058	0.00147805	0.0300638	0.0994415	0.611497	0.112043	0.229034	2.91693	2.15738
ENSG00000131737.5	KRT34	protein_coding	-2.49705	-6.09635	1.46459	0.226202	0.635762	0	0	0.0746956	0	0	0
ENSG00000132631.4	C20orf79	protein_coding	-2.49705	-6.09635	1.46459	0.226202	0.635762	0	0	0.0746956	0	0	0
ENSG00000164325.7	TMEM174	protein_coding	-2.49705	-6.09635	1.46459	0.226202	0.635762	0	0	0.0746956	0	0	0
ENSG00000196350.6	ZNF729	protein_coding	5.4233	-3.87367	10.0686	0.0015082	0.030552	0	0	0	0.0763447	0.166682	0.258886
ENSG00000006042.6	TMEM98	protein_coding	2.29222	0.956407	10.0399	0.00153183	0.0309683	0.497208	0.708049	0.224087	0.572585	3.792	7.16251
ENSG00000261833.1	RP11-58C22.1	protein_coding	3.08562	-1.66126	10.0401	0.00153171	0.0309683	0	0.0965521	0.0746956	0.0763447	1.1251	0.690363
ENSG00000124614.9	RPS10	protein_coding	1.13017	7.06626	10.0377	0.00153369	0.0309747	34.904	107.527	96.0958	115.739	180.516	294.267
ENSG00000164821.4	DEFA4	protein_coding	-2.49705	-6.09635	1.46459	0.226202	0.635762	0	0	0.0746956	0	0	0
ENSG00000174307.5	PHLDA3	protein_coding	2.0065	1.12462	10.0096	0.00155722	0.0313868	0.845253	0.547129	0.522869	2.13765	1.33345	9.40619
ENSG00000186442.6	KRT3	protein_coding	-2.49705	-6.09635	1.46459	0.226202	0.635762	0	0	0.0746956	0	0	0
ENSG00000167680.11	SEMA6B	protein_coding	1.21763	5.25351	9.98812	0.00157553	0.0316922	19.59	21.2737	17.0679	27.2932	50.3795	107.179
ENSG00000187243.11	MAGED4B	protein_coding	-2.49705	-6.09635	1.46459	0.226202	0.635762	0	0	0.0746956	0	0	0
ENSG00000188778.3	ADRB3	protein_coding	-2.49705	-6.09635	1.46459	0.226202	0.635762	0	0	0.0746956	0	0	0
ENSG00000117266.11	CDK18	protein_coding	1.35793	3.15199	9.96588	0.00159468	0.0318856	2.8838	6.01842	4.78052	8.51243	13.0428	20.6246
ENSG00000197790.1	OR52M1	protein_coding	-2.49705	-6.09635	1.46459	0.226202	0.635762	0	0	0.0746956	0	0	0
ENSG00000235608.1	NKX1-1	protein_coding	-2.49705	-6.09635	1.46459	0.226202	0.635762	0	0	0.0746956	0	0	0
ENSG00000221926.7	TRIM16	protein_coding	1.50364	3.67305	9.96788	0.00159295	0.0318856	8.00504	4.24829	4.55643	10.6119	37.4617	14.7565
ENSG00000132498.5	ANKRD20A3	protein_coding	-2.49575	-0.0261822	11.4408	0.000718496	0.0171508	0.944695	2.25288	1.26982	0.458068	0.250022	0.172591
ENSG00000233232.2	NPIPL1	protein_coding	-2.45132	-3.33001	4.26631	0.0388753	0.267176	0.149162	0.225288	0.0746956	0.0381723	0.0416704	0
ENSG00000119227.3	PIGZ	protein_coding	1.65964	1.99726	9.9577	0.00160178	0.0319322	1.83967	1.48047	1.53126	2.82475	6.0422	12.2539
ENSG00000230891.2	AC103588.1	protein_coding	-2.43153	-2.42478	4.18739	0.0407257	0.27216	0.149162	0.386208	0.261434	0.190862	0	0
ENSG00000255046.1	RP11-297N6.4	protein_coding	2.02502	0.415057	9.95297	0.0016059	0.031951	0.348045	0.514945	0.373478	0.839792	4.54207	1.72591
ENSG00000111962.7	UST	protein_coding	-2.42604	8.71212	16.6964	4.3864e-05	0.00182313	230.505	840.776	806.003	217.659	139.179	63.5997
ENSG00000070729.9	CNGB1	protein_coding	1.444	2.77118	9.92973	0.0016263	0.0321655	2.78436	2.67128	4.55643	6.79468	14.4596	11.3047
ENSG00000143590.9	EFNA3	protein_coding	1.64644	2.03623	9.93004	0.00162603	0.0321655	2.23743	1.54483	1.49391	3.20648	7.75069	10.0966
ENSG00000084734.4	GCKR	protein_coding	-2.42484	1.52648	15.8227	6.9562e-05	0.00267009	2.18771	3.79772	7.09608	1.25969	0.416704	1.12184
ENSG00000183010.12	PYCR1	protein_coding	1.8545	1.82238	9.93014	0.00162595	0.0321655	0.944695	1.57702	0.858999	1.3742	5.41715	13.2032
ENSG00000131233.8	GJA9	protein_coding	-2.42243	-1.96505	4.68441	0.0304376	0.229626	0.298325	0.128736	0.709608	0.267206	0	0
ENSG00000165471.5	MBL2	protein_coding	-2.41945	-0.654959	7.32714	0.00679209	0.0879118	2.73464	0.128736	0.560217	0.152689	0.125011	0.172591
ENSG00000196155.8	PLEKHG4	protein_coding	1.90949	1.74232	9.91146	0.00164253	0.0324225	1.54134	1.02989	0.784303	1.60324	10.5843	5.69549
ENSG00000101049.10	SGK2	protein_coding	2.19309	2.21555	9.90121	0.0016517	0.0325717	1.59106	0.901153	0.821651	1.14517	18.0433	6.98992
ENSG00000232196.2	MTRNR2L4	protein_coding	-2.40558	-3.02762	4.19458	0.0405533	0.27146	0.248604	0.16092	0.149391	0	0.125011	0
ENSG00000153976.2	HS3ST3A1	protein_coding	-2.3878	3.3986	24.3381	8.0826e-07	5.85769e-05	30.9263	4.34485	14.1922	10.2684	1.25011	1.46702
ENSG00000149968.7	MMP3	protein_coding	-2.36741	-1.10266	6.38644	0.0114995	0.123319	0.149162	0.675865	1.30717	0.152689	0.166682	0
ENSG00000180988.2	OR52N2	protein_coding	-2.36684	-4.51898	2.49484	0.11422	0.464828	0.149162	0.0643681	0	0.0381723	0	0
ENSG00000181877.3	AC092535.1	protein_coding	-2.34869	0.203992	8.55334	0.00344889	0.055926	1.74023	1.77012	1.23248	1.52689	0.166682	0.0862953
ENSG00000141736.8	ERBB2	protein_coding	1.8268	3.6873	9.8759	0.00167458	0.0327695	7.50784	4.02301	2.87578	5.61134	24.9189	38.6603
ENSG00000184672.7	RALYL	protein_coding	-2.34496	2.27789	17.3444	3.11809e-05	0.00135783	4.47487	12.6805	4.59378	0.839792	1.16677	3.27922
ENSG00000162738.5	VANGL2	protein_coding	1.98064	0.897774	9.8787	0.00167203	0.0327695	0.944695	0.708049	0.373478	1.3742	3.87535	4.83254
ENSG00000073067.9	CYP2W1	protein_coding	2.39847	-0.805967	9.87121	0.00167885	0.032813	0.0994415	0.225288	0.149391	0.381723	1.62514	1.20813
ENSG00000137674.3	MMP20	protein_coding	3.34343	-1.87293	9.86964	0.00168029	0.032813	0.0994415	0	0.0373478	0.152689	0.666726	0.949249
ENSG00000185990.6	F8A3	protein_coding	-2.34108	-4.48623	2.00895	0.156373	0.542268	0.248604	0	0	0.0381723	0	0
ENSG00000181499.2	OR6T1	protein_coding	-2.3409	-4.48619	2.00706	0.156568	0.542621	0.248604	0	0	0.0381723	0	0
ENSG00000171729.8	TMEM51	protein_coding	1.0471	5.86985	9.85517	0.00169355	0.0329758	33.4621	38.1381	33.3142	80.4291	95.7169	79.1328
ENSG00000182601.6	HS3ST4	protein_coding	-2.34038	3.57467	12.2738	0.000459353	0.0123613	2.58548	21.4346	30.6999	3.89358	2.54189	3.10663
ENSG00000111716.8	LDHB	protein_coding	1.08982	5.57928	9.83388	0.00171327	0.0332307	29.9816	26.938	25.1724	47.6009	61.0054	110.113
ENSG00000126787.8	DLGAP5	protein_coding	1.57033	1.85723	9.83462	0.00171258	0.0332307	1.74023	1.54483	1.56861	3.13013	6.54225	8.62953
ENSG00000104970.6	KIR3DX1	protein_coding	-2.33442	-2.02319	6.34405	0.0117776	0.125051	0.64637	0.225288	0.298782	0.152689	0.0833408	0
ENSG00000091409.10	ITGA6	protein_coding	1.36006	7.05938	9.82171	0.00172464	0.0334191	123.009	60.9244	31.7456	105.203	346.364	166.636
ENSG00000151490.9	PTPRO	protein_coding	1.23919	4.59249	9.81847	0.00172768	0.0334457	11.5849	11.1679	13.8934	25.461	62.1722	24.249
ENSG00000123307.3	NEUROD4	protein_coding	-2.3322	-3.51338	3.40704	0.0649188	0.350806	0.198883	0.032184	0.186739	0.0763447	0	0
ENSG00000120907.13	ADRA1A	protein_coding	-2.32826	0.313441	9.60835	0.00193694	0.0362638	4.87264	0.579313	0.971042	0.381723	0.500045	0.172591
ENSG00000137309.14	HMGA1	protein_coding	1.04144	5.5375	9.78671	0.00175778	0.0339302	24.0151	31.5082	26.4422	42.1423	75.2984	89.3157
ENSG00000138363.10	ATIC	protein_coding	1.27234	3.47724	9.78168	0.0017626	0.0339905	3.92794	6.30807	7.24547	8.74147	20.1268	23.2997
ENSG00000183785.9	TUBA8	protein_coding	-2.32754	-4.29387	2.65887	0.102974	0.441358	0.0994415	0.032184	0.112043	0.0381723	0	0
ENSG00000119431.5	HDHD3	protein_coding	1.7485	2.10166	9.76812	0.00177564	0.0341765	2.23743	1.6092	1.19513	2.51938	10.5426	9.3199
ENSG00000197705.5	KLHL14	protein_coding	-2.32378	3.51999	17.9283	2.2939e-05	0.00105137	19.4905	23.8484	6.98404	11.4899	1.70849	1.98479
ENSG00000258674.2	CTC-260F20.3	protein_coding	-2.31858	-0.482901	2.15147	0.142434	0.518659	0.0497208	0.772417	1.08309	2.09948	0.0416704	0
ENSG00000132207.13	SLX1A	protein_coding	-2.31364	0.726629	5.72637	0.016712	0.157879	8.8503	0.450577	0.261434	0.0763447	0.291693	0.345181
ENSG00000087237.6	CETP	protein_coding	-2.31039	5.55721	21.7502	3.10553e-06	0.000188027	29.6833	47.0531	136.581	23.7432	8.33408	14.1524
ENSG00000120675.4	DNAJC15	protein_coding	1.14389	5.63897	9.72863	0.0018142	0.0347237	41.4671	23.9127	21.4003	49.2042	100.384	74.4729
ENSG00000162981.12	FAM84A	protein_coding	1.35079	4.72663	9.72837	0.00181445	0.0347237	15.4134	5.34255	21.587	17.9028	44.2123	62.9093
ENSG00000137269.9	LRRC1	protein_coding	1.29328	4.89244	9.71879	0.00182394	0.0348719	23.2196	15.5127	8.21651	23.1706	76.7568	38.3151
ENSG00000147180.12	ZNF711	protein_coding	1.70369	3.15479	9.71364	0.00182905	0.0349365	8.8503	2.51036	2.09148	8.13071	13.7929	22.0053
ENSG00000156103.11	MMP16	protein_coding	1.39735	3.3736	9.71012	0.00183256	0.0349701	12.9274	0.997705	5.22869	18.9717	4.62541	23.7312
ENSG00000143184.4	XCL1	protein_coding	-2.30818	2.89306	16.2427	5.57252e-05	0.00220086	16.0598	8.40003	6.01299	11.07	1.45846	0.517772
ENSG00000101098.7	RIMS4	protein_coding	-2.30507	-2.68494	4.14793	0.0416854	0.275785	0.348045	0.257472	0.0746956	0.190862	0	0
ENSG00000071539.9	TRIP13	protein_coding	2.23237	0.529058	9.68875	0.00185399	0.0352786	0.546928	0.482761	0.149391	0.610758	5.41715	1.8985
ENSG00000139329.4	LUM	protein_coding	2.03097	0.721599	9.68658	0.00185619	0.0352869	1.24302	0.675865	0.112043	4.35165	1.41679	2.67516
ENSG00000137693.9	YAP1	protein_coding	1.42897	5.73091	9.67529	0.00186763	0.0354039	56.1347	21.8851	11.6152	42.5622	125.678	75.9399
ENSG00000138448.7	ITGAV	protein_coding	1.06095	7.24706	9.67642	0.00186648	0.0354039	93.3259	84.4831	94.1164	200.138	238.021	229.718
ENSG00000163508.8	EOMES	protein_coding	-2.30427	3.00858	21.3343	3.85762e-06	0.000224469	15.3637	10.8782	9.78512	6.26027	2.83359	1.03554
ENSG00000133488.10	SEC14L4	protein_coding	-2.3038	-3.50084	2.85967	0.0908259	0.41586	0.348045	0.0965521	0	0	0.0833408	0
ENSG00000113520.6	IL4	protein_coding	-2.30249	0.0140183	10.633	0.00111087	0.0240569	2.13799	0.836785	1.60595	0.877964	0.166682	0.172591
ENSG00000169604.15	ANTXR1	protein_coding	1.40139	2.76381	9.65189	0.00189157	0.0357564	5.32012	2.89656	2.27821	14.1619	6.29223	11.9088
ENSG00000144681.6	STAC	protein_coding	1.76895	1.59779	9.64664	0.00189698	0.035825	0.845253	0.772417	1.75535	6.68016	1.33345	8.11176
ENSG00000130300.3	PLVAP	protein_coding	1.43326	4.79039	9.63215	0.00191201	0.0360549	19.2419	11.7794	7.05873	30.6524	20.8769	89.7472
ENSG00000179431.5	FJX1	protein_coding	2.08035	1.02206	9.63144	0.00191275	0.0360549	1.64079	0.611497	0.224087	2.36669	2.70857	5.78179
ENSG00000153246.7	PLA2R1	protein_coding	1.43091	3.42645	9.6269	0.00191748	0.0361101	8.20393	5.05289	2.87578	10.3065	27.4608	13.2032
ENSG00000204851.4	PNMAL2	protein_coding	-2.30222	-1.29809	3.65523	0.0558934	0.322775	0.149162	0.675865	0.821651	0.496241	0.0416704	0
ENSG00000250799.3	PRODH2	protein_coding	-2.29754	-3.04217	3.60812	0.0574979	0.328158	0.397766	0.032184	0.186739	0	0.0416704	0.0862953
ENSG00000091128.8	LAMB4	protein_coding	2.53374	-0.60666	9.61908	0.00192566	0.0361857	0.447487	0.0965521	0.0746956	0.839792	0.833408	2.15738
ENSG00000228570.2	FAM22E	protein_coding	-2.29576	-1.81223	4.24259	0.0394219	0.269242	0.894974	0.128736	0.373478	0	0.208352	0.0862953
ENSG00000242616.2	GNG10	protein_coding	1.44945	3.32438	9.61413	0.00193086	0.0361923	1.88939	5.50347	8.92612	11.9861	14.2096	19.5027
ENSG00000177807.5	KCNJ10	protein_coding	-2.28159	3.48229	10.7707	0.00103117	0.0227481	5.46928	10.846	32.0444	8.93233	1.41679	2.93404
ENSG00000197262.8	CCL4L2	protein_coding	-2.28092	3.71833	26.0775	3.27977e-07	2.62316e-05	26.4017	17.1863	16.5077	6.26027	7.12563	2.15738
ENSG00000105640.6	RPL18A	protein_coding	1.20372	6.90861	9.59408	0.00195206	0.0364593	23.866	105.177	89.8214	118.563	162.056	238.52
ENSG00000146122.12	DAAM2	protein_coding	-2.2791	2.71817	14.223	0.000162373	0.00540309	3.18213	4.15174	23.4918	2.29034	1.1251	1.55332
ENSG00000111262.4	KCNA1	protein_coding	-2.27655	-3.02849	4.32383	0.0375822	0.262604	0.298325	0.16092	0.112043	0.0763447	0.0416704	0
ENSG00000080709.9	KCNN2	protein_coding	1.31207	3.80429	9.57733	0.00196995	0.0367193	17.2034	3.25059	5.15399	24.1249	10.3343	29.0815
ENSG00000258130.3	RP11-347C12.3	protein_coding	-2.27513	-0.279797	4.35782	0.0368394	0.259095	4.47487	0.0643681	0.149391	0.229034	0.208352	0
ENSG00000183542.4	KLRC4	protein_coding	-2.27139	-0.796188	6.41915	0.0112896	0.121849	1.39218	0.482761	0.485521	0.954309	0.0416704	0
ENSG00000183748.4	MRC1L1	protein_coding	-2.27	6.46787	43.8841	3.48411e-11	6.99435e-09	304.888	47.4715	85.3023	55.5789	14.2513	22.6094
ENSG00000226650.3	KIF4B	protein_coding	-2.26308	-4.28099	2.55573	0.109895	0.456065	0.149162	0.032184	0.0746956	0	0.0416704	0
ENSG00000099849.10	RASSF7	protein_coding	1.57825	1.69903	9.53487	0.00201605	0.0374049	1.54134	1.48047	1.34452	3.32099	4.79209	8.37065
ENSG00000116774.7	OLFML3	protein_coding	1.69535	1.01152	9.53159	0.00201965	0.0374373	1.09386	0.868969	0.67226	4.0081	2.41688	3.7107
ENSG00000135824.8	RGS8	protein_coding	-2.26066	-2.54797	4.18197	0.0408562	0.272488	0.745811	0.0643681	0.0746956	0.114517	0.0416704	0
ENSG00000198685.2	C3orf27	protein_coding	-2.25836	-4.07618	2.66166	0.102793	0.441218	0.0497208	0.0643681	0.149391	0	0	0.0862953
ENSG00000107104.13	KANK1	protein_coding	1.28264	6.02883	9.51208	0.00204123	0.0377328	36.1967	32.8921	21.4003	33.5535	196.017	86.8131
ENSG00000144182.12	LIPT1	protein_coding	-2.24299	-1.91071	6.09056	0.0135906	0.137386	0.696091	0.32184	0.224087	0.152689	0.125011	0
ENSG00000213171.2	LINGO4	protein_coding	-2.24037	-2.40524	3.36919	0.0664264	0.356173	0.248604	0	0.634912	0.152689	0	0
ENSG00000171136.6	RLN3	protein_coding	-2.23966	-2.4507	4.24104	0.0394581	0.26927	0.64637	0.0643681	0.149391	0.229034	0	0
ENSG00000196620.4	UGT2B15	protein_coding	-2.23727	0.615811	9.83582	0.00171146	0.0332307	5.32012	1.57702	0.784303	0.267206	0.541715	0.690363
ENSG00000160856.14	FCRL3	protein_coding	-2.23671	2.29653	20.0753	7.44539e-06	0.000399642	11.5352	5.47129	5.56482	3.39734	1.75016	0.776658
ENSG00000233927.2	RPS28	protein_coding	1.18012	5.21016	9.48525	0.00207131	0.038123	7.70672	37.1082	23.5291	34.546	60.7137	62.4778
ENSG00000149573.3	MPZL2	protein_coding	1.3116	3.76885	9.4798	0.00207747	0.0381566	9.79499	7.56325	4.55643	13.0549	26.1273	24.5079
ENSG00000102195.7	GPR50	protein_coding	-2.21722	-7.11301	1.14061	0.285524	0.68851	0	0.032184	0	0	0	0
ENSG00000130720.7	FIBCD1	protein_coding	2.46478	-0.483132	9.46843	0.00209038	0.0383237	0.0994415	0.0643681	0.560217	0.534413	1.70849	1.63961
ENSG00000116996.5	ZP4	protein_coding	-2.21722	-7.11301	1.14061	0.285524	0.68851	0	0.032184	0	0	0	0
ENSG00000117395.5	EBNA1BP2	protein_coding	1.32945	3.21158	9.45027	0.00211118	0.0386344	5.519	4.40921	4.36969	9.96298	12.5428	22.0053
ENSG00000136327.5	NKX2-8	protein_coding	-2.21722	-7.11301	1.14061	0.285524	0.68851	0	0.032184	0	0	0	0
ENSG00000185988.7	PLK5	protein_coding	4.0593	-3.02074	9.43471	0.00212917	0.0388814	0	0	0.0373478	0.114517	0.125011	0.690363
ENSG00000140478.10	GOLGA6D	protein_coding	-2.21722	-7.11301	1.14061	0.285524	0.68851	0	0.032184	0	0	0	0
ENSG00000154997.8	2014-09-01	protein_coding	5.38217	-3.99772	9.43071	0.00213382	0.0389068	0	0	0	0.0381723	0.125011	0.345181
ENSG00000141194.5	OR4D1	protein_coding	-2.21722	-7.11301	1.14061	0.285524	0.68851	0	0.032184	0	0	0	0
ENSG00000141437.6	SLC25A52	protein_coding	-2.21722	-7.11301	1.14061	0.285524	0.68851	0	0.032184	0	0	0	0
ENSG00000171320.10	ESCO2	protein_coding	1.60056	1.61792	9.3732	0.00220181	0.0400374	0.894974	1.06207	2.46495	3.24465	5.6255	5.95438
ENSG00000148386.5	LCN9	protein_coding	-2.21722	-7.11301	1.14061	0.285524	0.68851	0	0.032184	0	0	0	0
ENSG00000127533.2	F2RL3	protein_coding	2.30497	0.777776	9.35916	0.00221874	0.0402599	2.18771	0.0643681	0.33613	2.32851	1.08343	5.43661
ENSG00000228253.1	J01415.25	protein_coding	1.94561	4.49255	9.35807	0.00222006	0.0402599	27.4459	3.86208	3.2866	16.7958	22.5853	73.6099
ENSG00000150165.11	ANXA8L1	protein_coding	-2.21722	-7.11301	1.14061	0.285524	0.68851	0	0.032184	0	0	0	0
ENSG00000135929.4	CYP27A1	protein_coding	1.00854	5.66474	9.3133	0.00227497	0.0411812	31.2246	32.5381	29.3927	68.8247	71.548	80.2547
ENSG00000106665.11	CLIP2	protein_coding	1.16733	5.72273	9.30698	0.00228282	0.0412234	36.2464	34.9519	18.039	43.402	88.8412	110.199
ENSG00000153230.4	OR14K1	protein_coding	-2.21722	-7.11301	1.14061	0.285524	0.68851	0	0.032184	0	0	0	0
ENSG00000184909.8	AL513013.1	protein_coding	3.2193	-1.85044	9.30747	0.00228222	0.0412234	0.248604	0	0	0.610758	0.375033	0.604067
ENSG00000175334.3	BANF1	protein_coding	1.56469	2.21456	9.29475	0.00229812	0.0413765	1.74023	2.54254	1.75535	4.92423	4.70875	14.325
ENSG00000157219.3	HTR5A	protein_coding	-2.21722	-7.11301	1.14061	0.285524	0.68851	0	0.032184	0	0	0	0
ENSG00000257743.3	RP11-1220K2.2	protein_coding	1.67472	3.88336	9.29742	0.00229477	0.0413765	1.93911	4.08737	6.61056	1.25969	31.2945	50.7417
ENSG00000157470.7	FAM81A	protein_coding	1.65869	2.47267	9.29145	0.00230226	0.0414138	3.03297	1.83449	1.6433	3.39734	17.2932	7.68029
ENSG00000198695.2	MT-ND6	protein_coding	2.27469	5.70848	9.28819	0.00230635	0.0414504	31.6224	6.62991	5.15399	16.7577	42.3788	248.962
ENSG00000075643.5	MOCOS	protein_coding	1.59094	1.69862	9.26801	0.00233191	0.0418722	2.08827	1.77012	0.67226	3.51186	8.29241	3.88329
ENSG00000165349.7	SLC7A3	protein_coding	-2.21722	-7.11301	1.14061	0.285524	0.68851	0	0.032184	0	0	0	0
ENSG00000166090.8	IL25	protein_coding	-2.21722	-7.11301	1.14061	0.285524	0.68851	0	0.032184	0	0	0	0
ENSG00000178623.7	GPR35	protein_coding	1.11914	4.54614	9.24983	0.00235517	0.0421767	10.1928	17.8943	9.89716	14.5818	54.7549	37.2796
ENSG00000186314.7	PRELID2	protein_coding	1.23516	6.68861	9.22977	0.00238111	0.0426033	64.6867	46.7634	44.2198	60.4268	250.689	179.667
ENSG00000144045.9	DQX1	protein_coding	2.13721	-0.250505	9.21662	0.00239828	0.0428721	0.149162	0.386208	0.224087	0.496241	2.87526	1.12184
ENSG00000175809.3	ZNF645	protein_coding	-2.21722	-7.11301	1.14061	0.285524	0.68851	0	0.032184	0	0	0	0
ENSG00000133315.6	MACROD1	protein_coding	1.44288	3.34461	9.20714	0.00241073	0.0430182	4.77319	4.76324	3.92152	5.3823	24.1688	21.2287
ENSG00000125337.12	KIF25	protein_coding	2.1764	-0.0970377	9.20446	0.00241426	0.0430429	0.397766	0.257472	0.224087	0.610758	2.08352	2.58886
ENSG00000130204.8	TOMM40	protein_coding	1.23332	3.5203	9.19241	0.00243021	0.0432887	4.92236	6.30807	7.05873	9.61943	21.3352	22.4368
ENSG00000163827.8	LRRC2	protein_coding	1.76802	1.51508	9.18229	0.00244368	0.0434901	2.43632	1.28736	0.373478	3.05379	6.87561	3.96959
ENSG00000145425.5	RPS3A	protein_coding	1.33221	8.47828	9.17729	0.00245036	0.0435319	56.3833	281.514	281.042	336.489	428.663	821.704
ENSG00000188707.4	C7orf29	protein_coding	2.0856	-0.312017	9.17862	0.00244858	0.0435319	0.198883	0.386208	0.261434	1.107	1.20844	2.07109
ENSG00000177504.9	VCX2	protein_coding	-2.21722	-7.11301	1.14061	0.285524	0.68851	0	0.032184	0	0	0	0
ENSG00000177627.5	C12orf54	protein_coding	-2.21722	-7.11301	1.14061	0.285524	0.68851	0	0.032184	0	0	0	0
ENSG00000106077.14	ABHD11	protein_coding	1.74664	2.0883	9.16579	0.00246581	0.0436903	1.64079	1.22299	1.6433	1.71776	11.9177	8.97472
ENSG00000179251.3	AL391137.1	protein_coding	-2.21722	-7.11301	1.14061	0.285524	0.68851	0	0.032184	0	0	0	0
ENSG00000142675.12	CNKSR1	protein_coding	1.90576	1.58464	9.14795	0.00248997	0.044076	1.39218	1.28736	0.410826	1.29786	10.1259	4.40106
ENSG00000242372.2	EIF6	protein_coding	1.16329	4.62259	9.14388	0.00249551	0.0440891	12.0821	10.9104	15.3126	13.6657	44.1289	59.4575
ENSG00000182854.5	OR4F15	protein_coding	-2.21722	-7.11301	1.14061	0.285524	0.68851	0	0.032184	0	0	0	0
ENSG00000183310.2	OR2T34	protein_coding	-2.21722	-7.11301	1.14061	0.285524	0.68851	0	0.032184	0	0	0	0
ENSG00000186474.10	KLK12	protein_coding	-2.21722	-7.11301	1.14061	0.285524	0.68851	0	0.032184	0	0	0	0
ENSG00000197172.6	MAGEA6	protein_coding	5.87451	-2.77334	9.13114	0.00251294	0.0442844	0	0	0	0.839792	0	0
ENSG00000187969.4	ZCCHC13	protein_coding	-2.21722	-7.11301	1.14061	0.285524	0.68851	0	0.032184	0	0	0	0
ENSG00000188124.2	OR2AG2	protein_coding	-2.21722	-7.11301	1.14061	0.285524	0.68851	0	0.032184	0	0	0	0
ENSG00000102890.10	ELMO3	protein_coding	1.75194	1.61709	9.11027	0.00254178	0.0446034	1.29274	0.901153	1.23248	1.48872	7.459	7.3351
ENSG00000188558.4	OR2G6	protein_coding	-2.21722	-7.11301	1.14061	0.285524	0.68851	0	0.032184	0	0	0	0
ENSG00000189299.5	FOXR2	protein_coding	-2.21722	-7.11301	1.14061	0.285524	0.68851	0	0.032184	0	0	0	0
ENSG00000137880.4	GCHFR	protein_coding	1.70021	2.21008	9.09628	0.0025613	0.0448675	2.6352	1.4161	1.45656	2.86293	6.66726	15.2743
ENSG00000205884.2	DEFB136	protein_coding	-2.21722	-7.11301	1.14061	0.285524	0.68851	0	0.032184	0	0	0	0
ENSG00000205899.3	BHLHA9	protein_coding	-2.21722	-7.11301	1.14061	0.285524	0.68851	0	0.032184	0	0	0	0
ENSG00000217236.1	SP9	protein_coding	-2.21722	-7.11301	1.14061	0.285524	0.68851	0	0.032184	0	0	0	0
ENSG00000222000.3	AC092675.3	protein_coding	-2.21722	-7.11301	1.14061	0.285524	0.68851	0	0.032184	0	0	0	0
ENSG00000144476.5	CXCR7	protein_coding	1.39497	5.31547	9.06549	0.00260479	0.0454173	21.9269	14.1932	12.2501	29.6981	27.3358	155.504
ENSG00000228157.2	AC007952.5	protein_coding	-2.21722	-7.11301	1.14061	0.285524	0.68851	0	0.032184	0	0	0	0
ENSG00000135919.8	SERPINE2	protein_coding	1.20685	4.91931	9.05893	0.00261415	0.0455153	14.3693	13.8391	16.3957	15.9942	75.1734	53.3305
ENSG00000228259.2	AC136604.1	protein_coding	-2.21722	-7.11301	1.14061	0.285524	0.68851	0	0.032184	0	0	0	0
ENSG00000231738.5	TSPAN19	protein_coding	-2.21722	-7.11301	1.14061	0.285524	0.68851	0	0.032184	0	0	0	0
ENSG00000152591.8	DSPP	protein_coding	2.88912	-1.93716	9.03445	0.00264939	0.0460091	0.0497208	0.032184	0.0746956	0.64893	0.125011	0.862953
ENSG00000130054.4	FAM155B	protein_coding	3.98121	-3.01623	9.02839	0.00265818	0.0461079	0	0.032184	0	0.0381723	0.375033	0.431477
ENSG00000154839.5	SKA1	protein_coding	1.96878	-0.0488125	9.0265	0.00266094	0.0461079	0.298325	0.289656	0.485521	0.877964	1.8335	2.50257
ENSG00000236669.1	AC006372.1	protein_coding	-2.21722	-7.11301	1.14061	0.285524	0.68851	0	0.032184	0	0	0	0
ENSG00000244623.1	OR2AE1	protein_coding	-2.21722	-7.11301	1.14061	0.285524	0.68851	0	0.032184	0	0	0	0
ENSG00000105855.4	ITGB8	protein_coding	1.19838	5.97488	8.9687	0.00274644	0.0474891	40.8705	29.3197	22.334	47.4864	190.309	59.1986
ENSG00000105854.8	PON2	protein_coding	1.18573	4.59942	8.96153	0.00275724	0.0476348	18.347	12.069	10.1586	19.926	45.2957	46.5995
ENSG00000249008.1	RP11-487E13.1	protein_coding	-2.21722	-7.11301	1.14061	0.285524	0.68851	0	0.032184	0	0	0	0
ENSG00000255072.1	PIGY	protein_coding	-2.21722	-7.11301	1.14061	0.285524	0.68851	0	0.032184	0	0	0	0
ENSG00000255798.1	RP11-817J15.3	protein_coding	-2.21722	-7.11301	1.14061	0.285524	0.68851	0	0.032184	0	0	0	0
ENSG00000255953.1	C11orf39	protein_coding	-2.21722	-7.11301	1.14061	0.285524	0.68851	0	0.032184	0	0	0	0
ENSG00000168398.5	BDKRB2	protein_coding	1.72925	3.06783	8.9401	0.00278977	0.0479903	9.14862	2.51036	1.38187	8.62695	10.2926	22.3505
ENSG00000259571.1	BLID	protein_coding	-2.21722	-7.11301	1.14061	0.285524	0.68851	0	0.032184	0	0	0	0
ENSG00000204540.6	PSORS1C1	protein_coding	2.9642	-0.0311916	8.92793	0.00280842	0.0482285	0.149162	0.225288	0	0.0381723	5.00045	0.690363
ENSG00000152766.5	ANKRD22	protein_coding	1.72213	3.46673	8.92495	0.00281301	0.0482388	4.47487	1.51265	7.69364	7.74899	31.9612	15.7058
ENSGR0000169093.10	ASMTL	protein_coding	-2.21722	-7.11301	1.14061	0.285524	0.68851	0	0.032184	0	0	0	0
ENSG00000203805.6	PPAPDC1A	protein_coding	2.35702	-1.038	8.92044	0.00281997	0.0483028	0.198883	0.0643681	0.186739	0.496241	0.666726	1.72591
ENSG00000159387.7	IRX6	protein_coding	-2.21053	-3.2472	3.18907	0.0741323	0.378101	0.248604	0	0.261434	0.0381723	0	0.0862953
ENSG00000112742.5	TTK	protein_coding	1.46399	1.96822	8.89135	0.00286525	0.0489947	1.34246	1.99541	2.24087	3.81723	8.95913	5.95438
ENSG00000197437.2	OR13G1	protein_coding	-2.20947	-4.30938	2.43111	0.118949	0.472945	0.0497208	0.0643681	0.112043	0.0381723	0	0
ENSG00000170624.8	SGCD	protein_coding	-2.20177	3.8157	28.883	7.68844e-08	7.6187e-06	25.0095	20.63	18.3751	6.79468	5.6255	4.05588
ENSG00000185033.10	SEMA4B	protein_coding	1.1994	4.71811	8.87071	0.00289783	0.0494579	17.8498	13.3564	11.0176	17.941	51.963	53.5894
ENSG00000178401.9	DNAJC22	protein_coding	2.57703	0.634097	8.86767	0.00290265	0.0494658	0.894974	0.354024	0.0746956	0.687102	3.3753	4.91883
ENSG00000187837.2	HIST1H1C	protein_coding	1.04271	5.59388	8.85822	0.00291773	0.0496805	28.5894	34.5013	22.3713	43.0202	74.1316	98.8945
ENSG00000161652.7	IZUMO2	protein_coding	5.51828	-3.64641	8.85449	0.00292369	0.0497039	0	0	0	0	0.416704	0.0862953
ENSG00000183733.6	FIGLA	protein_coding	-2.20113	-1.6084	4.99403	0.0254349	0.205747	0.248604	0.740233	0.410826	0.267206	0.0833408	0
ENSG00000163959.5	SLC51A	protein_coding	-2.19863	-4.0529	2.31316	0.128283	0.494366	0.0994415	0	0.186739	0	0	0.0862953
ENSG00000185697.11	MYBL1	protein_coding	-2.1971	5.07061	30.684	3.03657e-08	3.38662e-06	65.0348	37.2369	49.4485	22.7125	12.0844	6.98992
ENSG00000134057.10	CCNB1	protein_coding	1.39407	2.72596	8.83549	0.00295429	0.0500906	3.8285	2.70346	3.13721	5.19144	13.8762	13.0306
ENSG00000153904.12	DDAH1	protein_coding	1.20474	5.28589	8.83176	0.00296033	0.0501401	31.4235	18.6667	14.4909	30.4615	88.3412	60.6656
ENSG00000185133.9	INPP5J	protein_coding	2.26237	-0.555222	8.83061	0.0029622	0.0501401	0.397766	0.225288	0.0746956	0.801619	1.25011	1.72591
ENSG00000165449.7	SLC16A9	protein_coding	-2.19504	3.86208	11.3206	0.000766503	0.018103	2.58548	21.8851	42.5765	3.05379	5.91719	2.15738
ENSG00000108176.8	DNAJC12	protein_coding	2.07117	-0.452313	8.82121	0.0029775	0.0503142	0.198883	0.32184	0.224087	0.572585	1.62514	1.8122
ENSG00000151239.9	TWF1	protein_coding	1.04457	4.97222	8.81948	0.00298031	0.0503194	14.2201	18.5702	23.5291	33.1336	56.3384	47.3761
ENSG00000197891.7	SLC22A12	protein_coding	-2.18636	-4.50052	2.05966	0.151244	0.535021	0.149162	0	0.0746956	0.0381723	0	0
ENSG00000178031.10	ADAMTSL1	protein_coding	1.0334	5.11586	8.80762	0.00299975	0.0505626	22.9213	12.4552	24.9857	42.6385	25.5023	91.3005
ENSG00000168243.6	GNG4	protein_coding	1.24157	3.52175	8.80234	0.00300844	0.0506239	1.4419	3.37932	11.8766	2.63389	10.1259	44.7873
ENSG00000213471.4	TTLL13	protein_coding	-2.17219	-4.26073	2.45461	0.11718	0.470457	0.0994415	0.0643681	0.0746956	0	0	0.0862953
ENSG00000162460.6	TMEM82	protein_coding	-2.16918	-4.51664	2.22397	0.135883	0.505533	0.0994415	0.032184	0.0746956	0.0381723	0	0
ENSG00000109881.11	CCDC34	protein_coding	1.85161	0.995026	8.79267	0.00302443	0.0508036	1.24302	0.643681	0.485521	1.48872	5.00045	3.88329
ENSG00000163646.6	CLRN1	protein_coding	-2.16913	-1.88292	4.21991	0.0399522	0.270487	0.447487	0.16092	0.597565	0	0.250022	0.0862953
ENSG00000255641.1	RP11-277P12.6	protein_coding	-2.16781	1.67767	13.8773	0.000195144	0.00615963	2.98325	6.6621	3.47334	0.763447	3.66699	0.258886
ENSG00000148948.3	LRRC4C	protein_coding	1.72102	1.16497	8.78098	0.00304388	0.0510066	1.34246	0.997705	0.560217	2.02313	4.37539	5.09143
ENSG00000066382.11	MPPED2	protein_coding	-2.1671	4.71481	16.6633	4.46366e-05	0.0018514	11.038	26.7128	79.4014	11.6807	3.58365	11.9951
ENSG00000243501.5	KHDC1L	protein_coding	-2.16599	-3.32784	2.69807	0.10047	0.437785	0.298325	0.128736	0.0373478	0	0	0.172591
ENSG00000164362.14	TERT	protein_coding	2.8932	-0.993963	8.77473	0.00305433	0.0510486	0.149162	0.128736	0	0.190862	0.958419	2.07109
ENSG00000117600.8	RP4-788L13.1	protein_coding	-2.16057	-2.19779	5.41188	0.0200001	0.17743	0.348045	0.257472	0.373478	0.0381723	0.125011	0.0862953
ENSG00000112320.7	SOBP	protein_coding	-2.16001	3.56925	14.0671	0.0001764	0.00569329	6.36426	25.715	20.0931	6.45113	2.79192	3.797
ENSG00000131482.5	G6PC	protein_coding	-2.15537	1.14141	9.25357	0.00235037	0.042166	10.1928	1.12644	0.560217	0.572585	0.708396	0.345181
ENSG00000166211.6	SPIC	protein_coding	-2.15113	3.02245	14.1991	0.000164452	0.00543883	7.15979	12.5518	15.2379	6.26027	2.20853	1.8985
ENSG00000178645.8	C10orf53	protein_coding	-2.14299	-3.3763	3.30487	0.0690748	0.363575	0.149162	0.0643681	0.224087	0.0381723	0	0.0862953
ENSG00000162374.12	ELAVL4	protein_coding	-2.13642	2.98081	14.2208	0.000162564	0.00540309	10.8391	8.81843	13.1091	9.08502	1.58347	1.63961
ENSG00000135318.7	NT5E	protein_coding	1.35439	4.82141	8.74519	0.0031042	0.0515498	34.4565	8.20693	9.52368	26.9879	46.8792	53.2442
ENSG00000239672.3	NME1	protein_coding	1.39876	3.09061	8.74499	0.00310454	0.0515498	4.47487	3.70116	3.51069	6.10758	10.751	26.4927
ENSG00000162782.11	TDRD5	protein_coding	2.22085	-0.616824	8.72197	0.00314398	0.0521615	0.0994415	0.128736	0.485521	0.64893	1.29178	1.55332
ENSG00000105464.2	GRIN2D	protein_coding	1.5539	2.03593	8.71821	0.00315048	0.0521983	2.43632	1.86667	1.23248	3.13013	10.1259	7.07622
ENSG00000111537.4	IFNG	protein_coding	-2.13593	5.81382	31.2428	2.27686e-08	2.65745e-06	180.387	24.5242	48.6642	69.8936	7.29232	7.76658
ENSG00000240240.3	RP11-146D12.2	protein_coding	-2.13544	4.91357	15.7485	7.23448e-05	0.00275583	16.3084	74.313	42.3897	15.498	5.79218	11.4773
ENSG00000103067.7	ESRP2	protein_coding	1.53001	2.82653	8.70687	0.00317013	0.052422	2.8838	2.60691	3.02517	2.93927	18.46	15.1017
ENSG00000179292.4	TMEM151A	protein_coding	5.09884	-4.0845	8.69671	0.00318785	0.0526717	0	0	0	0.152689	0.0833408	0.172591
ENSG00000232560.2	C21orf37	protein_coding	4.21311	-2.26493	8.69399	0.0031926	0.0527068	0	0	0.0373478	0	1.08343	0.172591
ENSG00000121957.7	GPSM2	protein_coding	1.16073	4.40306	8.68917	0.00320107	0.0527165	14.6676	10.5242	9.97186	18.0937	44.4623	34.3455
ENSG00000261086.1	RP11-379H8.1	protein_coding	-2.13499	-2.54517	4.60561	0.0318676	0.236067	0.348045	0.16092	0.261434	0.0763447	0	0.172591
ENSG00000226321.3	AC104809.3	protein_coding	-2.1349	2.82944	16.1507	5.84955e-05	0.00228908	7.95532	10.1058	12.7356	5.26778	1.5418	2.41627
ENSG00000254726.1	MEX3A	protein_coding	2.47123	-1.41624	8.67939	0.00321828	0.0529565	0.0994415	0.0643681	0.149391	0.381723	0.958419	0.776658
ENSG00000105699.9	LSR	protein_coding	1.30578	4.1461	8.67433	0.00322724	0.0530512	12.0821	10.2345	5.45278	13.0549	34.128	36.7618
ENSG00000256316.1	HIST1H3F	protein_coding	1.37513	2.64377	8.67315	0.00322932	0.0530512	1.98883	3.25059	3.21191	3.28282	9.0008	19.5027
ENSG00000115523.12	GNLY	protein_coding	-2.13262	3.24318	22.4824	2.12083e-06	0.000134308	21.2805	12.1334	9.93451	3.81723	5.41715	2.32997
ENSG00000228727.3	SAPCD1	protein_coding	-2.13027	-2.86457	2.86836	0.090337	0.414613	0.0994415	0.354024	0.112043	0.152689	0	0
ENSG00000170486.6	KRT72	protein_coding	-2.12665	-2.35451	3.98705	0.0458513	0.290918	0.198883	0.418393	0.149391	0	0.291693	0
ENSG00000197769.5	MAP1LC3C	protein_coding	-2.12247	-1.55456	6.31331	0.0119835	0.126707	0.348045	0.514945	0.634912	0.152689	0.125011	0.0862953
ENSG00000174939.6	ASPHD1	protein_coding	2.50763	-1.28041	8.64222	0.00328462	0.0537398	0.149162	0.0643681	0.112043	0.305379	1.1251	0.949249
ENSG00000113302.4	IL12B	protein_coding	-2.10118	-2.29742	4.45966	0.0347045	0.249442	0.447487	0.128736	0.373478	0.0763447	0.125011	0
ENSG00000196993.4	CTB-134H23.1	protein_coding	-2.09733	-2.65046	4.01442	0.0451127	0.288787	0.298325	0.128736	0.298782	0.0381723	0.125011	0
ENSG00000133800.4	LYVE1	protein_coding	-2.09014	6.85684	22.8069	1.79121e-06	0.000115622	131.263	192.782	175.161	86.6512	25.0856	44.6147
ENSG00000241935.4	HOGA1	protein_coding	-2.08911	-4.24331	2.05663	0.151545	0.535609	0.198883	0.0643681	0	0	0	0.0862953
ENSG00000173801.12	JUP	protein_coding	1.13357	6.56775	8.59004	0.00338006	0.0550768	49.1241	65.4302	37.7586	65.6564	129.845	251.896
ENSG00000253148.1	RGS21	protein_coding	2.33336	-0.336292	8.58785	0.00338413	0.0550985	0.348045	0.193104	0.112043	0.419896	2.62523	1.38073
ENSG00000168229.3	PTGDR	protein_coding	-2.07964	2.12653	16.384	5.17204e-05	0.00208911	12.4302	3.25059	4.03356	4.50434	0.958419	0.690363
ENSG00000114346.9	ECT2	protein_coding	1.25909	5.27009	8.57946	0.00339977	0.0552635	35.5503	16.9932	12.3248	30.0798	88.0912	58.9397
ENSG00000128714.5	HOXD13	protein_coding	3.4532	-1.92811	8.55945	0.00343734	0.055829	0.0497208	0.032184	0	0.229034	0.0833408	1.63961
ENSG00000164855.10	TMEM184A	protein_coding	1.6037	1.69514	8.55515	0.00344546	0.0559155	1.29274	1.6092	1.08309	1.90862	5.58383	9.49249
ENSG00000184905.4	TCEAL2	protein_coding	-2.07586	-3.10194	2.82371	0.0928817	0.420618	0.447487	0.0965521	0	0.152689	0	0
ENSG00000203930.4	RP1-177G6.2	protein_coding	-2.0754	-2.53936	3.72654	0.0535544	0.315372	0.298325	0.289656	0.149391	0.0381723	0	0.258886
ENSG00000186197.7	EDARADD	protein_coding	-2.07288	3.67928	17.2248	3.32067e-05	0.00143507	9.59611	11.2322	36.4888	6.18392	3.00027	4.57365
ENSG00000157103.6	SLC6A1	protein_coding	-2.06716	3.53342	3.67284	0.055306	0.320979	70.9018	0.418393	0.186739	0.190862	0.333363	0.431477
ENSG00000100665.7	SERPINA4	protein_coding	-2.06029	-0.530612	3.63546	0.0565609	0.324696	3.38101	0.0643681	0.298782	0.229034	0.291693	0
ENSG00000183644.9	C11orf88	protein_coding	-2.05482	-3.0624	3.31824	0.068515	0.361697	0.397766	0.0643681	0.112043	0.0763447	0	0.0862953
ENSG00000019169.8	MARCO	protein_coding	-2.05369	8.04553	11.4526	0.000713958	0.0170831	88.4035	439.151	620.944	131.809	39.8786	134.103
ENSG00000205786.2	AC002511.4	protein_coding	-2.05324	-1.44629	6.4864	0.0108703	0.119185	0.845253	0.354024	0.485521	0.152689	0.125011	0.172591
ENSG00000081800.4	SLC13A1	protein_coding	-2.05138	-1.92108	4.731	0.0296236	0.22569	0.497208	0.482761	0.186739	0.0763447	0.0416704	0.258886
ENSG00000174482.5	LINGO2	protein_coding	-2.05115	2.86759	20.414	6.23714e-06	0.000341174	11.4358	6.11497	15.3499	2.93927	2.33354	3.53811
ENSG00000266733.1	TBC1D29	protein_coding	-2.04928	-4.53301	2.00528	0.156752	0.542684	0.0497208	0.0643681	0.0746956	0.0381723	0	0
ENSG00000112041.8	TULP1	protein_coding	2.20349	-0.79087	8.51068	0.00353067	0.056748	0.0994415	0.225288	0.224087	0.64893	0.708396	1.98479
ENSG00000212907.2	MT-ND4L	protein_coding	2.231	7.89472	8.50551	0.00354074	0.0568188	264.415	35.2415	25.6953	112.265	272.441	857.862
ENSG00000075891.16	PAX2	protein_coding	-2.04927	-4.53301	2.00532	0.156748	0.542684	0.0497208	0.0643681	0.0746956	0.0381723	0	0
ENSG00000114455.9	HHLA2	protein_coding	1.72096	2.38152	8.49902	0.00355337	0.056976	1.74023	1.80231	1.41922	1.41238	18.0016	8.54324
ENSG00000168916.10	ZNF608	protein_coding	1.13836	5.05081	8.49495	0.00356134	0.0570581	37.2409	15.5127	10.308	39.1267	63.9224	40.5588
ENSG00000262576.1	PCDHGA4	protein_coding	2.77333	0.493802	8.49156	0.00356798	0.0571189	0.149162	0.386208	0.0373478	7.1764	0.416704	0.517772
ENSG00000030419.12	IKZF2	protein_coding	-2.04483	6.64139	22.8202	1.77889e-06	0.000115198	118.485	125.646	190.175	61.6865	45.7124	21.919
ENSG00000120149.6	MSX2	protein_coding	2.17891	0.196754	8.48637	0.00357817	0.0571909	0.0994415	0.257472	0.560217	0.0763447	1.91684	4.91883
ENSG00000101000.3	PROCR	protein_coding	1.46215	2.4042	8.47631	0.00359802	0.0574623	4.12682	2.73564	1.34452	6.75651	6.87561	11.9088
ENSG00000056736.5	IL17RB	protein_coding	1.25288	4.86277	8.47329	0.00360399	0.057512	8.20393	6.27589	37.049	13.5512	50.7962	64.8078
ENSG00000158106.8	RHPN1	protein_coding	1.57097	1.39508	8.46911	0.00361228	0.0575985	1.39218	1.44828	0.746956	2.29034	6.0422	4.65995
ENSG00000120337.7	TNFSF18	protein_coding	-2.04283	1.43519	9.61618	0.0019287	0.0361857	6.11565	2.25288	1.90474	5.19144	0.375033	0.172591
ENSG00000124172.5	ATP5E	protein_coding	0.979202	5.97475	8.46353	0.00362338	0.0577277	24.2637	42.9657	50.4569	62.6027	86.9661	120.641
ENSG00000134871.13	COL4A2	protein_coding	1.28645	7.397	8.45864	0.00363314	0.0577277	168.752	50.1749	56.5445	169.752	134.095	508.625
ENSG00000140988.10	RPS2	protein_coding	1.04419	7.65435	8.45912	0.00363218	0.0577277	57.7258	151.716	153.611	148.109	292.026	443.213
ENSG00000152254.6	G6PC2	protein_coding	-2.0424	-3.50028	3.04645	0.0809138	0.395226	0.149162	0.128736	0.112043	0	0.0416704	0.0862953
ENSG00000181273.2	OR5AK2	protein_coding	-2.04146	0.680551	10.136	0.00145401	0.0298188	5.36984	1.77012	0.298782	1.60324	0.416704	0.0862953
ENSG00000196747.3	HIST1H2AI	protein_coding	1.4328	1.978	8.45341	0.00364359	0.0577844	0.894974	2.15633	2.577	2.63389	5.16713	11.8225
ENSG00000186832.4	KRT16	protein_coding	5.14982	-4.21805	8.44525	0.00365998	0.0579905	0	0	0	0.0381723	0.125011	0.258886
ENSG00000148942.10	SLC5A12	protein_coding	3.83784	-3.04422	8.44147	0.00366759	0.0580493	0	0	0.0373478	0.343551	0.0416704	0.431477
ENSG00000163814.3	CDCP1	protein_coding	1.03293	5.85937	8.44054	0.00366947	0.0580493	20.5347	43.1266	40.8958	62.6027	119.136	67.3104
ENSG00000171481.2	OR1L3	protein_coding	-2.03859	-4.75549	1.48242	0.223396	0.633785	0.198883	0	0	0.0381723	0	0
ENSG00000114942.9	EEF1B2	protein_coding	0.985849	6.58608	8.43388	0.00368295	0.0581528	30.1805	74.1842	76.3762	82.6431	137.929	190.022
ENSG00000157992.8	KRTCAP3	protein_coding	1.80486	0.532434	8.43301	0.0036847	0.0581528	0.497208	0.547129	0.560217	0.916136	2.29187	4.74624
ENSG00000143630.5	HCN3	protein_coding	1.68419	0.626068	8.42265	0.00370574	0.058439	0.497208	0.740233	0.709608	1.41238	3.66699	2.67516
ENSG00000103269.9	RHBDL1	protein_coding	2.56016	-1.70652	8.41838	0.00371447	0.0585017	0.0497208	0.16092	0.0373478	0.305379	0.750067	0.690363
ENSG00000188089.9	PLA2G4E	protein_coding	2.62238	-1.56351	8.41785	0.00371555	0.0585017	0.0497208	0.032184	0.186739	0.152689	0.458374	1.55332
ENSG00000111536.4	IL26	protein_coding	-2.03351	2.91624	12.2043	0.000476794	0.0127043	10.7894	11.3932	8.4406	8.2834	3.70866	0.517772
ENSG00000091513.10	TF	protein_coding	-2.02839	4.65005	12.6233	0.000380974	0.0106371	119.28	8.04601	8.47795	5.95489	9.20915	3.27922
ENSG00000176692.4	FOXC2	protein_coding	-2.02716	-4.79039	1.74108	0.187002	0.588463	0.0994415	0.0643681	0	0.0381723	0	0
ENSG00000130234.6	ACE2	protein_coding	1.6544	1.16963	8.3879	0.00377727	0.0592412	0.696091	1.19081	0.784303	1.06883	5.08379	5.6092
ENSG00000164488.6	DACT2	protein_coding	2.89809	-2.10383	8.38861	0.0037758	0.0592412	0	0.0643681	0.0746956	0.190862	0.791737	0.345181
ENSG00000143355.10	LHX9	protein_coding	5.69379	-3.64948	8.36694	0.00382109	0.0598817	0	0	0	0	0.0416704	0.690363
ENSG00000137942.11	FNBP1L	protein_coding	1.15285	6.08564	8.36194	0.00383161	0.0599997	67.2722	28.9978	26.8157	61.572	125.595	116.154
ENSG00000175728.2	C11orf44	protein_coding	5.23932	-4.06126	8.35822	0.00383947	0.0600758	0	0	0	0	0.250022	0.172591
ENSG00000185662.4	C5orf50	protein_coding	-2.02706	-4.79037	1.74184	0.186906	0.588387	0.0994415	0.0643681	0	0.0381723	0	0
ENSG00000186297.7	GABRA5	protein_coding	-2.02703	-4.79036	1.74204	0.186881	0.588387	0.0994415	0.0643681	0	0.0381723	0	0
ENSG00000168913.6	ENHO	protein_coding	-2.02657	-1.75133	5.39251	0.0202233	0.178297	0.298325	0.32184	0.67226	0.152689	0.0416704	0.172591
ENSG00000175544.8	CABP4	protein_coding	-2.01997	1.89553	10.4196	0.00124682	0.0263195	2.8838	6.69428	6.16238	2.9011	0.916748	1.12184
ENSG00000183798.4	EMILIN3	protein_coding	2.79995	-1.23952	8.34665	0.003864	0.0602249	0.198883	0.0965521	0	0.267206	0.875078	1.46702
ENSG00000180644.5	PRF1	protein_coding	-2.01962	3.79322	18.2041	1.98448e-05	0.000937376	22.7721	13.0989	24.911	10.2684	5.45882	2.84775
ENSG00000178343.4	SHISA3	protein_coding	-2.01859	-1.2725	5.17667	0.0228922	0.192321	0.497208	0.965521	0.298782	0.343551	0.0833408	0.0862953
ENSG00000113739.6	STC2	protein_coding	1.56092	2.97102	8.32478	0.00391078	0.0607187	9.29778	3.34714	0.896347	15.4216	6.58392	14.325
ENSG00000128833.8	MYO5C	protein_coding	1.1711	4.45598	8.32337	0.00391382	0.0607187	12.828	12.8414	8.92612	13.6275	50.3795	38.574
ENSG00000079931.10	MOXD1	protein_coding	-2.01533	3.29915	16.3139	5.36698e-05	0.00215484	21.3799	14.0644	6.68525	11.2608	1.70849	2.41627
ENSG00000152092.10	ASTN1	protein_coding	-2.00653	0.424682	9.87707	0.00167351	0.0327695	2.83408	2.4138	0.784303	0.877964	0.375033	0.431477
ENSG00000176399.2	DMRTA1	protein_coding	-2.00642	-2.79875	3.707	0.0541846	0.317315	0.248604	0.128736	0.261434	0.114517	0.0416704	0
ENSG00000183918.9	SH2D1A	protein_coding	-2.00568	3.80016	14.5326	0.000137751	0.00470299	28.0425	13.3242	15.9849	17.5211	5.25047	1.20813
ENSG00000188393.4	CLEC2A	protein_coding	-1.99221	-2.80492	3.82805	0.0504015	0.304762	0.248604	0.193104	0.186739	0.0763447	0.0833408	0
ENSG00000151778.6	SERP2	protein_coding	1.71462	0.467598	8.31118	0.00394017	0.0609516	1.09386	0.32184	0.522869	2.86293	1.79183	2.15738
ENSG00000196408.7	NOXO1	protein_coding	1.84239	0.383003	8.309	0.00394492	0.0609516	0.447487	0.579313	0.410826	0.801619	2.50022	3.797
ENSG00000214193.5	SH3D21	protein_coding	1.06853	4.27309	8.30947	0.00394388	0.0609516	12.9771	11.6828	9.48634	24.5448	36.7949	23.8175
ENSG00000183395.4	PMCH	protein_coding	2.03136	-0.532559	8.30473	0.0039542	0.061015	0.0994415	0.32184	0.33613	0.572585	1.41679	1.72591
ENSG00000182379.9	NXPH4	protein_coding	2.93455	-2.01865	8.2974	0.00397019	0.0612147	0.0497208	0.0965521	0	0.343551	0.291693	0.949249
ENSG00000152672.3	CLEC4F	protein_coding	-1.98819	2.95301	9.70624	0.00183643	0.0350108	5.36984	14.161	12.1007	7.71081	2.04185	1.8122
ENSG00000092054.12	MYH7	protein_coding	-1.98419	-1.56816	4.52576	0.0333883	0.243557	0.894974	0.450577	0.186739	0.114517	0.0416704	0.345181
ENSG00000148053.11	NTRK2	protein_coding	-1.98324	2.61293	17.6169	2.70173e-05	0.00120527	4.92236	9.33337	12.2501	2.13765	1.87517	3.7107
ENSG00000107562.12	CXCL12	protein_coding	-1.98154	6.70488	15.3665	8.85455e-05	0.00325559	57.0297	158.796	232.191	65.122	25.8773	39.3507
ENSG00000115607.5	IL18RAP	protein_coding	-1.97956	5.16236	17.2777	3.22952e-05	0.00140027	75.0784	22.2714	61.5118	28.782	15.1263	5.26402
ENSG00000050327.9	ARHGEF5	protein_coding	1.94557	1.63776	8.27571	0.00401789	0.0615719	1.69051	0.579313	0.933695	1.3742	9.20915	6.12697
ENSG00000125998.7	FAM83C	protein_coding	2.57454	-1.78136	8.27833	0.00401211	0.0615719	0.0497208	0.0643681	0.112043	0.190862	0.625056	0.949249
ENSG00000075429.4	CACNG5	protein_coding	-1.97371	-3.79608	2.43271	0.118827	0.472742	0.0994415	0.0643681	0.149391	0.0763447	0	0
ENSG00000215218.3	UBE2QL1	protein_coding	-1.9737	3.34861	18.8649	1.40313e-05	0.00068702	15.9106	20.2759	7.95508	7.1764	4.66708	1.98479
ENSG00000103021.5	CCDC113	protein_coding	2.08774	0.0903559	8.23851	0.00410108	0.0627509	0.447487	0.257472	0.298782	0.534413	2.87526	2.50257
ENSG00000167139.4	TBC1D21	protein_coding	-1.9734	-3.79605	2.43359	0.118761	0.472742	0.0994415	0.0643681	0.149391	0.0763447	0	0
ENSG00000138483.1	CCDC54	protein_coding	-1.97113	-4.76312	1.54227	0.21428	0.621808	0.149162	0	0.0373478	0.0381723	0	0
ENSG00000163793.8	DNAJC5G	protein_coding	-1.97111	-4.76313	1.54283	0.214198	0.621808	0.149162	0	0.0373478	0.0381723	0	0
ENSG00000174640.8	SLCO2A1	protein_coding	1.19576	6.2569	8.23072	0.00411872	0.0628714	136.881	21.3702	18.9727	114.593	92.1332	97.4274
ENSG00000158402.14	CDC25C	protein_coding	1.69818	0.749653	8.22141	0.00413989	0.0631043	0.397766	0.643681	1.04574	1.06883	4.25038	3.19293
ENSG00000118271.5	TTR	protein_coding	-1.97061	1.85394	6.53294	0.0105895	0.117126	13.8721	0.965521	3.436	0.572585	1.91684	1.12184
ENSG00000106714.12	CNTNAP3	protein_coding	-1.9694	4.81728	25.9875	3.43642e-07	2.72672e-05	36.2962	33.1817	53.9675	11.7571	14.8763	9.75137
ENSG00000198963.5	RORB	protein_coding	-1.96715	2.12328	14.1146	0.000172004	0.00561045	5.76761	1.73794	11.9886	2.51938	0.583385	2.15738
ENSG00000197880.4	MDS2	protein_coding	1.99304	-0.267979	8.20334	0.00418134	0.0635431	0.596649	0.16092	0.261434	1.14517	1.20844	2.07109
ENSG00000198242.8	RPL23A	protein_coding	1.07287	7.32587	8.19556	0.00419929	0.0637676	44.8481	125.807	116.152	143.604	173.932	392.816
ENSG00000197728.5	RPS26	protein_coding	1.04932	5.10111	8.19318	0.0042048	0.0638031	12.281	48.437	8.81408	32.1793	71.7564	32.8785
ENSG00000169676.4	DRD5	protein_coding	-1.96148	-4.32678	1.80211	0.179457	0.578917	0	0.0965521	0.112043	0.0381723	0	0
ENSG00000181074.3	OR52N4	protein_coding	-1.95892	-3.67294	2.35083	0.125217	0.487723	0.0497208	0.0965521	0.186739	0.0763447	0	0
ENSG00000164877.14	MICALL2	protein_coding	1.05648	4.75696	8.1841	0.0042259	0.0639782	19.59	14.2575	13.7813	24.5448	38.0451	60.0616
ENSG00000185899.1	TAS2R60	protein_coding	-1.95883	-3.9235	1.75056	0.185807	0.586488	0.0497208	0	0.261434	0	0.0416704	0
ENSG00000183723.8	CMTM4	protein_coding	1.19133	4.45488	8.16794	0.00426374	0.0644538	14.8665	10.3954	9.07551	16.0706	56.6717	29.4267
ENSG00000169313.9	P2RY12	protein_coding	-1.95033	3.44864	10.9149	0.000953919	0.0216628	8.40281	14.0966	23.1183	9.50491	3.54198	2.32997
ENSG00000254772.5	EEF1G	protein_coding	1.17262	8.40123	8.16129	0.00427939	0.064593	72.2443	281.997	260.837	316.411	461.166	686.652
ENSG00000005884.13	ITGA3	protein_coding	1.29445	3.72367	8.15617	0.00429149	0.064727	8.99946	6.72646	4.78052	10.192	20.9185	32.4471
ENSG00000116285.8	ERRFI1	protein_coding	1.12637	6.70279	8.15291	0.00429922	0.0647463	78.9069	34.3726	68.1971	113.219	220.645	130.392
ENSG00000163564.10	PYHIN1	protein_coding	-1.94364	4.42313	18.4522	1.74224e-05	0.000836733	43.8537	20.3403	26.7037	22.6362	8.41742	3.10663
ENSG00000094804.5	CDC6	protein_coding	1.51178	1.97022	8.149	0.0043085	0.0647889	2.13799	1.51265	1.6433	2.63389	7.95904	9.14731
ENSG00000104313.13	EYA1	protein_coding	2.06953	1.49493	8.14991	0.00430634	0.0647889	0.298325	1.02989	0.149391	0.190862	14.7513	0.949249
ENSG00000115457.5	IGFBP2	protein_coding	1.92338	2.00949	8.14082	0.00432798	0.0650331	3.33129	0.933337	0.784303	2.40486	6.37557	12.5991
ENSG00000164403.9	SHROOM1	protein_coding	1.45862	2.38975	8.13915	0.00433195	0.065044	3.03297	2.76783	1.60595	4.12261	8.12572	13.9798
ENSG00000145321.8	GC	protein_coding	-1.93612	3.14392	12.0032	0.000531098	0.0137217	34.9537	5.34255	4.63113	2.29034	3.70866	2.67516
ENSG00000206549.8	PRSS50	protein_coding	-1.9344	-1.61886	3.74996	0.0528089	0.313095	0.348045	0.547129	0.373478	0.0763447	0	0.604067
ENSG00000164761.4	TNFRSF11B	protein_coding	1.67891	0.996021	8.13209	0.00434886	0.0651338	1.34246	0.868969	0.485521	1.90862	4.29205	3.797
ENSG00000188643.5	S100A16	protein_coding	1.57791	3.522	8.13124	0.0043509	0.0651338	14.8665	2.70346	2.68904	11.528	12.9178	29.513
ENSG00000213822.4	CEACAM18	protein_coding	3.87095	-3.23136	8.12276	0.00437129	0.0653901	0	0	0.0373478	0.0381723	0.166682	0.604067
ENSG00000204169.6	AGAP7	protein_coding	-1.93136	-2.16502	3.89809	0.0483409	0.297748	0.248604	0.386208	0.298782	0.152689	0	0.172591
ENSG00000163295.4	ALPI	protein_coding	5.58974	-3.85737	8.11153	0.00439845	0.0656986	0	0	0	0	0	0.690363
ENSG00000260548.1	RP6-24A23.6	protein_coding	-1.93065	-2.9777	1.91135	0.166813	0.558165	0.64637	0	0	0.152689	0	0
ENSG00000168546.5	GFRA2	protein_coding	-1.92542	4.40924	13.9054	0.000192242	0.00608968	23.9157	37.2691	24.164	24.9647	5.16713	5.43661
ENSG00000156475.13	PPP2R2B	protein_coding	-1.92165	5.7332	23.8103	1.06313e-06	7.46235e-05	124.501	44.4783	53.8182	68.7484	12.8345	9.92397
ENSG00000256394.2	ASIC5	protein_coding	-1.91839	-4.47289	1.80666	0.17891	0.577988	0.0994415	0.032184	0.0746956	0	0	0.0862953
ENSG00000253953.1	PCDHGB4	protein_coding	-1.91636	1.1025	1.32663	0.249405	0.658336	1.64079	3.2184	0.0373478	7.78716	0	0
ENSG00000186451.1	SPATA12	protein_coding	1.5087	1.18522	8.08745	0.00445729	0.0662815	0.994415	1.31955	0.896347	2.36669	4.79209	3.88329
ENSG00000157870.9	FAM213B	protein_coding	1.32071	2.41025	8.0803	0.00447491	0.0664944	2.43632	3.6368	2.12882	4.50434	9.66753	11.0458
ENSG00000007216.10	SLC13A2	protein_coding	2.73527	-1.7521	8.0668	0.00450838	0.0669008	0	0.128736	0.0746956	0.229034	0.375033	1.29443
ENSG00000154768.4	C17orf50	protein_coding	-1.91545	-4.30989	1.67136	0.196076	0.596037	0	0.0643681	0.149391	0	0.0416704	0
ENSG00000048052.16	HDAC9	protein_coding	-1.91251	9.35527	14.1797	0.000166155	0.00548614	889.803	890.211	891.454	728.786	196.059	162.149
ENSG00000163751.3	CPA3	protein_coding	-1.91159	0.584463	9.79867	0.00174638	0.0337427	0.596649	1.96323	3.73478	0.152689	0.750067	1.12184
ENSG00000163817.11	SLC6A20	protein_coding	1.51963	1.31361	8.05987	0.00452565	0.0670003	0.546928	1.96323	0.784303	1.45055	7.66735	2.84775
ENSG00000197444.5	OGDHL	protein_coding	-1.9113	-2.08641	4.47183	0.034458	0.248204	0.546928	0.32184	0.186739	0.0763447	0.0833408	0.172591
ENSG00000163217.1	BMP10	protein_coding	-1.91103	-3.30206	2.92444	0.0872473	0.407228	0.248604	0.0965521	0.112043	0.0763447	0.0416704	0
ENSG00000152726.14	FAM21B	protein_coding	-1.90923	3.23627	9.48704	0.00206928	0.038123	20.1369	11.4575	8.66469	0.801619	6.0422	8.71583
ENSG00000232040.2	SCAND3	protein_coding	2.20939	-0.418754	8.03525	0.00458757	0.0677173	0.149162	0.257472	0.186739	0.152689	2.2502	1.8985
ENSG00000196600.8	SLC22A25	protein_coding	-1.90663	-1.29768	5.42109	0.0198949	0.176799	1.09386	0.579313	0.186739	0.229034	0.125011	0.172591
ENSG00000183018.3	SPNS2	protein_coding	1.2753	3.9819	8.03038	0.00459992	0.0677771	15.3637	6.88738	5.19134	15.0781	26.2107	31.2389
ENSG00000197506.6	SLC28A3	protein_coding	1.57363	1.01391	8.0309	0.00459861	0.0677771	1.83967	0.868969	0.33613	3.89358	4.00036	1.55332
ENSG00000075461.5	CACNG4	protein_coding	1.9106	0.060169	8.02306	0.00461855	0.0678264	0.348045	0.16092	0.634912	1.98496	0.416704	3.36552
ENSG00000181631.6	P2RY13	protein_coding	-1.90158	4.64599	12.2979	0.000453477	0.012236	15.7615	34.9519	54.6772	18.7426	9.41751	5.6092
ENSG00000134545.9	KLRC1	protein_coding	-1.90105	0.602822	9.668	0.00187505	0.035511	2.23743	1.25518	3.21191	0.572585	0.750067	0.604067
ENSG00000214357.4	NEURL1B	protein_coding	1.62735	3.83943	8.02525	0.00461297	0.0678264	18.7447	2.76783	3.92152	12.4824	29.7943	23.1272
ENSG00000102245.3	CD40LG	protein_coding	-1.89591	1.33292	10.1057	0.00147811	0.0300638	5.91677	0.450577	4.92991	2.4812	0.208352	0.776658
ENSG00000035720.3	STAP1	protein_coding	-1.88783	6.56644	22.8491	1.75233e-06	0.000114214	70.0566	249.909	81.4929	42.4095	65.6725	16.655
ENSG00000101004.9	NINL	protein_coding	1.31827	3.31035	8.01079	0.00464994	0.0681632	9.3475	4.82761	2.46495	10.7646	23.3354	11.0458
ENSG00000119408.12	NEK6	protein_coding	0.92647	6.52526	8.00116	0.00467473	0.0681632	67.123	67.5543	42.8379	120.243	147.013	122.626
ENSG00000179914.4	ITLN1	protein_coding	-1.88702	2.53914	15.3711	8.83282e-05	0.00325356	5.76761	8.36785	10.8309	2.9011	2.20853	2.58886
ENSG00000003137.4	CYP26B1	protein_coding	-1.88236	2.76213	15.0057	0.000107188	0.00379505	15.1648	6.59773	7.24547	6.75651	1.00009	3.19293
ENSG00000116748.14	AMPD1	protein_coding	-1.88091	3.30185	15.5698	7.95134e-05	0.00296697	14.071	22.0139	6.49851	7.29092	3.54198	2.50257
ENSG00000189013.8	KIR2DL4	protein_coding	-1.87561	-1.27071	4.07044	0.0436398	0.283362	0.944695	0.0965521	0.896347	0.267206	0.166682	0
ENSG00000122223.8	CD244	protein_coding	-1.87007	4.91326	20.6281	5.57723e-06	0.000311021	38.0364	47.7289	41.0079	24.2013	11.0427	9.40619
ENSG00000186973.5	FAM183A	protein_coding	4.96738	-4.26649	8.00959	0.00465302	0.0681632	0	0	0	0.114517	0.0833408	0.172591
ENSG00000108825.12	AARSD1	protein_coding	1.52538	1.72242	7.98867	0.0047071	0.0685741	0.795532	2.25288	1.49391	2.74841	3.83367	10.0966
ENSG00000101460.8	MAP1LC3A	protein_coding	1.30962	3.31048	7.98478	0.00471721	0.0685791	4.77319	4.31266	5.11665	5.91671	24.3772	17.6905
ENSG00000196090.7	PTPRT	protein_coding	-1.85963	4.94469	17.9794	2.23311e-05	0.00103057	26.5012	11.2	102.109	13.4748	5.54216	12.9443
ENSG00000198899.2	MT-ATP6	protein_coding	1.80995	8.87934	7.9846	0.00471769	0.0685791	529.178	95.3935	77.534	326.106	472.375	1579.2
ENSG00000243678.6	NME1-NME2	protein_coding	1.05615	4.43412	7.97902	0.00473225	0.0687409	10.143	12.2621	13.856	17.9792	24.0021	58.422
ENSG00000144730.12	IL17RD	protein_coding	1.80469	1.44869	7.97571	0.00474091	0.068817	1.64079	1.12644	0.410826	1.41238	8.5841	4.05588
ENSG00000006128.7	TAC1	protein_coding	3.27904	-2.3778	7.97164	0.00475158	0.0689219	0	0.0965521	0	0.0381723	0.458374	0.776658
ENSG00000178828.5	RNF186	protein_coding	5.26136	-3.929	7.96873	0.00475923	0.068983	0	0	0	0	0.333363	0.0862953
ENSG00000137563.6	GGH	protein_coding	1.26598	2.94816	7.9631	0.00477405	0.0690981	4.27599	5.40692	2.72639	6.79468	14.4596	14.6702
ENSG00000189120.3	SP6	protein_coding	2.40205	-0.356623	7.9643	0.00477088	0.0690981	0.64637	0.0965521	0.112043	0.64893	1.45846	2.24368
ENSG00000005001.4	PRSS22	protein_coding	2.04178	0.696918	7.95723	0.00478956	0.0692228	0.447487	0.386208	0.261434	0.763447	7.37566	0.776658
ENSG00000104140.6	RHOV	protein_coding	2.34872	-1.51333	7.95784	0.00478794	0.0692228	0.0994415	0.0965521	0.112043	0.305379	0.833408	0.862953
ENSG00000090659.12	CD209	protein_coding	-1.85938	3.95647	11.4697	0.000707405	0.0170074	9.04918	18.0552	38.6923	10.8409	3.83367	5.86808
ENSG00000087494.11	PTHLH	protein_coding	2.44368	-1.58997	7.9458	0.0048199	0.0695422	0.149162	0.0965521	0.0373478	0.419896	0.958419	0.431477
ENSG00000149328.9	GLB1L2	protein_coding	1.98294	1.83426	7.945	0.00482205	0.0695422	2.23743	0.450577	1.04574	1.90862	11.7094	5.26402
ENSG00000141338.9	ABCA8	protein_coding	-1.85853	2.06845	8.15348	0.00429785	0.0647463	2.3866	5.50347	9.63573	3.28282	1.00009	1.46702
ENSG00000126759.8	CFP	protein_coding	-1.85815	6.34023	20.8212	5.04229e-06	0.000285943	70.9515	115.991	158.504	47.5627	30.3777	31.6704
ENSG00000198064.8	RP11-347C12.1	protein_coding	-1.85694	-1.91327	3.49419	0.0615844	0.341899	0.0497208	0.772417	0.224087	0.0381723	0.291693	0
ENSG00000151067.15	CACNA1C	protein_coding	1.2025	6.19822	7.90773	0.0049224	0.0707859	99.7399	27.5495	20.5786	83.7501	90.5081	143.337
ENSG00000183675.10	PTPN20B	protein_coding	-1.85265	-1.5994	3.79924	0.0512759	0.308008	1.4419	0.128736	0.0746956	0.267206	0.0416704	0.0862953
ENSG00000144218.13	AFF3	protein_coding	-1.84643	7.01274	11.4658	0.000708905	0.0170101	87.8069	203.757	231.482	122.457	50.6712	27.183
ENSG00000185130.4	HIST1H2BL	protein_coding	1.41916	1.48676	7.90221	0.00493743	0.070875	1.14358	1.28736	1.75535	2.97744	4.29205	6.29956
ENSG00000250424.3	RP5-877J2.1	protein_coding	-1.84583	1.86667	7.54755	0.00600918	0.081135	10.9386	4.76324	1.41922	0.687102	1.58347	2.41627
ENSG00000165140.5	FBP1	protein_coding	0.996798	4.78559	7.88452	0.00498596	0.071444	13.0268	20.2438	17.4788	32.9809	33.9197	53.2442
ENSG00000048540.10	LMO3	protein_coding	1.92312	0.0072884	7.88306	0.00499	0.0714509	0.397766	0.450577	0.261434	1.33603	1.08343	3.10663
ENSG00000228835.1	AC012123.1	protein_coding	-1.84453	-1.06595	4.4731	0.0344325	0.248199	0.696091	0.997705	0.224087	0.572585	0.166682	0
ENSG00000204978.2	C19orf69	protein_coding	-1.84134	-4.51723	1.60742	0.204854	0.609342	0.0497208	0.032184	0.112043	0	0.0416704	0
ENSG00000167526.9	RPL13	protein_coding	1.03149	7.93569	7.86227	0.0050477	0.0721228	87.2599	180.906	168.14	204.375	321.945	558.676
ENSG00000104371.4	DKK4	protein_coding	-1.83864	-2.19219	3.65044	0.0560544	0.323247	0.596649	0.16092	0.186739	0.267206	0	0.0862953
ENSG00000118898.10	PPL	protein_coding	1.35577	3.09063	7.84695	0.00509065	0.07253	3.23185	4.28048	3.54804	3.28282	22.627	16.655
ENSG00000124107.5	SLPI	protein_coding	1.77427	0.69749	7.8482	0.00508714	0.07253	0.795532	0.514945	0.560217	0.992481	2.87526	4.91883
ENSG00000162383.7	SLC1A7	protein_coding	2.47795	-1.12018	7.84834	0.00508675	0.07253	0.546928	0	0.0746956	1.03065	0.416704	0.949249
ENSG00000126432.9	PRDX5	protein_coding	1.05806	4.46408	7.84318	0.00510127	0.0726298	13.1263	12.5196	12.1754	17.063	35.1281	48.5843
ENSG00000214022.6	REPIN1	protein_coding	1.03165	4.44224	7.84157	0.00510583	0.0726432	11.0877	12.1656	14.4162	16.2614	35.2531	46.7721
ENSG00000106025.4	TSPAN12	protein_coding	1.37743	3.6052	7.8352	0.00512384	0.0727448	13.524	4.98853	3.02517	12.3297	18.96	24.5079
ENSG00000137868.14	STRA6	protein_coding	2.72445	-1.55633	7.83556	0.00512284	0.0727448	0.198883	0.0643681	0	0.381723	1.20844	0.258886
ENSG00000166206.8	GABRB3	protein_coding	-1.83763	1.22712	11.4828	0.000702421	0.0169484	3.33129	3.70116	2.98782	1.06883	0.833408	1.46702
ENSG00000132849.14	INADL	protein_coding	1.18412	5.94833	7.81974	0.00516786	0.073266	44.4504	23.6875	26.9651	44.0127	171.932	73.0922
ENSG00000118729.9	CASQ2	protein_coding	-1.83449	-2.08908	3.911	0.0479712	0.296376	0.248604	0.32184	0.410826	0.190862	0.0416704	0.0862953
ENSG00000100065.10	CARD10	protein_coding	1.58246	3.64479	7.81309	0.00518692	0.0732776	14.9162	3.05748	3.39865	9.6576	22.0853	26.9241
ENSG00000205785.4	AC091435.2	protein_coding	-1.82665	-2.72057	3.18003	0.0745435	0.379331	0.348045	0.0965521	0.224087	0.152689	0.0416704	0
ENSG00000168412.5	MTNR1A	protein_coding	2.69212	-1.58638	7.81338	0.00518608	0.0732776	0.0994415	0.0643681	0.0373478	0.419896	0.166682	1.63961
ENSG00000074803.12	SLC12A1	protein_coding	-1.82603	2.41077	8.09549	0.00443754	0.0660368	1.14358	0.547129	23.8652	0.572585	0.541715	1.98479
ENSG00000224916.3	APOC4	protein_coding	1.82395	2.41586	7.81331	0.00518628	0.0732776	6.86147	0.289656	2.35291	7.36726	8.91746	8.02547
ENSG00000143344.10	RGL1	protein_coding	-1.82599	8.01073	13.82	0.000201189	0.00627512	222.053	449.74	389.164	224.263	72.5898	96.7371
ENSG00000213121.2	AL590867.1	protein_coding	-1.82544	-3.07954	2.75442	0.0969861	0.430751	0.0994415	0.193104	0.186739	0	0.0416704	0.172591
ENSG00000176834.9	VSIG10	protein_coding	1.2666	3.74432	7.79752	0.00523181	0.073756	9.74527	5.95405	5.41543	9.84847	29.9193	23.2997
ENSG00000147113.12	CXorf36	protein_coding	1.34981	3.31728	7.79357	0.00524324	0.0738653	10.2922	2.86438	3.54804	11.7189	9.08414	26.7516
ENSG00000024526.12	DEPDC1	protein_coding	1.74211	0.221927	7.78708	0.00526213	0.073925	0.248604	0.675865	0.522869	0.954309	2.91693	1.98479
ENSG00000145912.4	NHP2	protein_coding	1.1748	3.20759	7.7881	0.00525914	0.073925	4.57431	5.40692	5.34073	9.04685	13.7512	19.8479
ENSG00000197459.2	HIST1H2BH	protein_coding	1.23209	2.80885	7.78912	0.00525617	0.073925	3.28157	3.41151	4.48173	5.8022	13.3345	13.5484
ENSG00000267303.1	CTD-2369P2.12	protein_coding	5.10979	-4.19541	7.78705	0.00526221	0.073925	0	0	0	0.114517	0	0.345181
ENSG00000104833.5	TUBB4A	protein_coding	-1.82533	-0.631864	5.79141	0.0161047	0.153514	1.14358	0.997705	0.522869	0.610758	0.375033	0
ENSG00000126838.5	PZP	protein_coding	-1.82452	5.69625	19.8648	8.31155e-06	0.000436792	83.0337	59.637	75.7413	38.096	31.0861	10.7006
ENSG00000204179.6	PTPN20A	protein_coding	-1.82436	-1.78288	3.00124	0.0832008	0.399487	1.29274	0.16092	0.0373478	0.114517	0.0416704	0.172591
ENSG00000008517.12	IL32	protein_coding	1.31567	4.65564	7.76088	0.005339	0.0747428	36.1967	7.27359	7.13343	25.8809	32.2945	51.8635
ENSG00000240505.4	TNFRSF13B	protein_coding	-1.82429	3.22671	14.1155	0.00017192	0.00561045	9.94415	21.692	7.09608	6.37478	6.16722	1.29443
ENSG00000145832.8	SLC25A48	protein_coding	2.79639	-2.18966	7.75868	0.00534549	0.074781	0.149162	0	0.0373478	0.572585	0.125011	0.604067
ENSG00000149294.11	NCAM1	protein_coding	-1.82358	3.91674	20.6637	5.47434e-06	0.000307412	26.5509	19.1817	19.4582	10.1157	5.95886	5.95438
ENSG00000196391.6	ZNF774	protein_coding	1.65661	0.587211	7.75087	0.00536867	0.0750007	0.546928	0.740233	0.560217	1.06883	3.95869	2.58886
ENSG00000170782.3	OR10A4	protein_coding	-1.82267	-2.77761	3.39643	0.0653377	0.352311	0.248604	0.193104	0.186739	0.0381723	0.0833408	0.0862953
ENSG00000130707.12	ASS1	protein_coding	1.3708	4.20655	7.73975	0.00540183	0.0753068	16.2587	7.04831	5.9383	11.9098	36.8783	39.2644
ENSG00000074706.9	IPCEF1	protein_coding	-1.82195	5.86049	20.4836	6.01436e-06	0.000329886	80.0504	82.6486	79.14	48.4407	28.0858	13.8936
ENSG00000262355.1	SAMD4A	protein_coding	-1.82085	5.36333	3.89426	0.0484514	0.298271	0.745811	90.6946	39.4393	0.64893	99.1755	0
ENSG00000243509.4	TNFRSF6B	protein_coding	1.67329	0.364646	7.7134	0.00548123	0.0763077	0.348045	0.772417	0.560217	1.14517	2.58356	2.76145
ENSG00000118946.7	PCDH17	protein_coding	0.986028	7.04628	7.70091	0.0055193	0.0767845	150.803	57.5451	52.4736	230.485	109.718	229.287
ENSG00000109956.8	B3GAT1	protein_coding	-1.81943	0.974127	8.53778	0.0034785	0.0561441	5.519	1.89886	1.38187	0.839792	1.62514	0.345181
ENSG00000169282.13	KCNAB1	protein_coding	-1.81622	4.92688	16.0036	6.32224e-05	0.00245017	16.2587	52.814	60.8769	14.5437	11.5427	12.5128
ENSG00000111913.11	FAM65B	protein_coding	-1.81365	7.22596	23.294	1.39032e-06	9.46122e-05	334.223	127.738	179.195	151.926	48.1293	38.6603
ENSG00000122756.10	CNTFR	protein_coding	-1.81283	-1.91775	3.5628	0.059088	0.333387	0.497208	0.225288	0.33613	0.381723	0	0.0862953
ENSG00000143185.3	XCL2	protein_coding	-1.81234	2.74301	13.22	0.000276977	0.00821318	12.0821	8.20693	7.13343	7.8635	1.62514	1.98479
ENSG00000100095.14	SEZ6L	protein_coding	-1.80717	2.74405	9.75191	0.00179136	0.0344378	4.27599	11.1035	12.4368	5.03875	1.95851	2.50257
ENSG00000197467.7	COL13A1	protein_coding	1.38805	3.07444	7.67401	0.00560219	0.0775298	6.31454	3.2184	2.65169	8.7033	7.25065	26.579
ENSG00000259207.2	ITGB3	protein_coding	1.44386	3.55003	7.67459	0.00560038	0.0775298	12.1319	2.51036	5.19134	9.96298	20.8769	23.8175
ENSG00000203943.4	SAMD13	protein_coding	1.6117	0.863183	7.66106	0.00564254	0.0780123	0.994415	0.547129	0.933695	1.90862	3.91702	3.19293
ENSG00000146926.6	ASB10	protein_coding	5.13079	-3.69712	7.65758	0.00565343	0.0781092	0	0	0	0.381723	0	0.0862953
ENSG00000106089.7	STX1A	protein_coding	1.26863	3.28503	7.65325	0.00566703	0.0782432	6.66258	5.02071	3.80947	8.13071	15.9181	22.2642
ENSG00000103876.7	FAH	protein_coding	1.1601	3.10809	7.65081	0.00567469	0.0782952	5.32012	5.21381	4.25765	11.3372	12.6261	15.0154
ENSG00000011465.12	DCN	protein_coding	-1.80618	1.36904	7.86905	0.0050288	0.0719553	7.40839	3.95864	0.746956	1.18334	0.708396	1.29443
ENSG00000182197.6	EXT1	protein_coding	-1.80417	10.8017	10.4615	0.00121889	0.0258387	1232.73	2242.97	4163.49	900.333	849.784	560.229
ENSG00000183791.4	TCEB3C	protein_coding	-1.80337	-2.96171	2.14148	0.143363	0.520297	0	0.128736	0.373478	0	0	0.258886
ENSG00000066697.10	MSANTD3	protein_coding	1.22246	2.99029	7.6311	0.00573702	0.078767	6.81174	3.79772	3.17456	10.1157	11.9177	14.1524
ENSG00000128322.6	IGLL1	protein_coding	-1.80314	-4.77348	1.46042	0.226864	0.636573	0.0994415	0.032184	0.0373478	0	0.0416704	0
ENSG00000163395.12	IGFN1	protein_coding	3.79958	-3.13193	7.63008	0.00574028	0.078767	0	0.032184	0	0	0.250022	0.604067
ENSG00000166821.4	PEX11A	protein_coding	1.61601	1.31338	7.63319	0.00573038	0.078767	1.39218	0.740233	1.08309	1.67958	5.70884	5.26402
ENSG00000072080.6	SPP2	protein_coding	-1.80247	-1.74007	3.15993	0.0754663	0.381051	1.14358	0.032184	0.33613	0.0763447	0.0833408	0.172591
ENSG00000169856.6	ONECUT1	protein_coding	-1.80086	-1.37323	4.14185	0.0418354	0.276122	0.745811	0.482761	0.373478	0.267206	0	0.431477
ENSG00000250641.1	XXbac-BPG32J3.19	protein_coding	2.4506	0.662421	7.624	0.00575965	0.0789249	0.745811	0.579313	0	0.916136	2.33354	6.04067
ENSG00000161267.7	BDH1	protein_coding	1.52023	3.26083	7.62039	0.00577122	0.0790294	4.27599	2.92875	3.2866	3.93175	33.753	11.8225
ENSG00000204398.4	RP11-65D24.2	protein_coding	-1.80079	-2.48985	1.82834	0.176323	0.573826	0.0994415	0.675865	0	0.0763447	0	0.0862953
ENSG00000196774.3	ANKRD20A1	protein_coding	-1.80013	-0.494279	4.22005	0.0399489	0.270487	1.04414	0.965521	0.597565	1.25969	0.0416704	0.172591
ENSG00000176058.7	TPRN	protein_coding	1.27558	2.60608	7.60182	0.00583095	0.0796611	2.78436	2.86438	3.436	3.81723	10.4593	15.3606
ENSG00000179058.5	C9orf50	protein_coding	2.10299	-0.0979296	7.60112	0.00583322	0.0796611	0.546928	0.193104	0.224087	0.572585	1.8335	2.84775
ENSG00000100867.10	DHRS2	protein_coding	3.08882	-2.26655	7.5941	0.00585597	0.0798572	0	0	0.149391	0.152689	0.0833408	1.20813
ENSG00000129474.11	AJUBA	protein_coding	2.0701	1.49825	7.59301	0.00585951	0.0798572	1.93911	0.708049	0.410826	1.18334	5.54216	8.80213
ENSG00000149651.3	SPINT4	protein_coding	3.74389	-2.24245	7.59326	0.00585869	0.0798572	0	0.0643681	0	0	1.1251	0.0862953
ENSG00000101255.6	TRIB3	protein_coding	1.28854	3.18708	7.59071	0.00586698	0.0799048	5.66817	3.66898	4.2203	7.13823	10.6259	27.3556
ENSG00000111796.3	KLRB1	protein_coding	-1.79979	3.18917	12.2065	0.000476242	0.0127043	16.0598	4.53795	19.3462	7.5963	2.75025	2.24368
ENSG00000113140.6	SPARC	protein_coding	1.27127	6.81944	7.57473	0.00591923	0.0803696	182.873	22.3357	29.318	146.429	66.7559	279.165
ENSG00000174453.5	VWC2L	protein_coding	-1.79807	1.28905	9.96676	0.00159392	0.0318856	3.8285	3.57243	2.76374	2.29034	0.833408	0.690363
ENSG00000177464.4	GPR4	protein_coding	2.6686	1.26399	7.57482	0.00591892	0.0803696	6.7123	0	0.186739	3.43551	1.50013	3.6244
ENSG00000184428.7	TOP1MT	protein_coding	1.17147	3.03479	7.57723	0.00591101	0.0803696	3.97766	5.246	4.55643	8.74147	12.7511	15.8783
ENSG00000239789.1	MRPS17	protein_coding	1.40921	1.5169	7.57219	0.00592756	0.0804026	1.64079	0.965521	1.718	2.97744	3.87535	7.16251
ENSG00000189099.6	PRSS48	protein_coding	1.8399	2.28434	7.56937	0.00593684	0.080474	3.87822	1.28736	0.933695	2.32851	14.1263	8.45694
ENSG00000198574.4	SH2D1B	protein_coding	-1.798	1.68995	11.43	0.000722662	0.0172093	6.4637	5.56784	1.94208	2.63389	1.08343	0.949249
ENSG00000006659.7	LGALS14	protein_coding	-1.79676	-7.09754	0.807127	0.368971	0.759079	0	0	0.0373478	0	0	0
ENSG00000047597.5	XK	protein_coding	1.97081	1.52848	7.55591	0.00598136	0.0809136	1.04414	0.804601	0.634912	0.572585	7.62568	8.11176
ENSG00000105143.7	SLC1A6	protein_coding	-1.79676	-7.09754	0.807127	0.368971	0.759079	0	0	0.0373478	0	0	0
ENSG00000111775.2	COX6A1	protein_coding	1.01063	4.35388	7.54804	0.00600753	0.081135	7.06035	14.1932	16.5077	18.2464	31.0444	39.0918
ENSG00000127530.2	OR7C1	protein_coding	-1.79676	-7.09754	0.807127	0.368971	0.759079	0	0	0.0373478	0	0	0
ENSG00000188817.3	SNTN	protein_coding	5.08414	-4.39129	7.54522	0.00601695	0.081135	0	0	0	0	0.0833408	0.345181
ENSG00000138684.3	IL21	protein_coding	-1.79676	-7.09754	0.807127	0.368971	0.759079	0	0	0.0373478	0	0	0
ENSG00000148604.9	RGR	protein_coding	5.08405	-4.39115	7.54217	0.00602713	0.0812045	0	0	0	0	0.0833408	0.345181
ENSG00000065717.10	TLE2	protein_coding	1.4782	2.73246	7.53561	0.00604912	0.081446	7.06035	2.09196	1.94208	5.95489	11.7094	13.6347
ENSG00000139223.1	ANP32D	protein_coding	-1.79676	-7.09754	0.807127	0.368971	0.759079	0	0	0.0373478	0	0	0
ENSG00000168124.2	OR1F1	protein_coding	-1.79676	-7.09754	0.807127	0.368971	0.759079	0	0	0.0373478	0	0	0
ENSG00000146411.5	SLC2A12	protein_coding	1.48544	2.80982	7.53253	0.00605948	0.081465	3.5799	2.15633	2.577	4.46616	23.8771	6.98992
ENSG00000168158.2	OR2C1	protein_coding	-1.79676	-7.09754	0.807127	0.368971	0.759079	0	0	0.0373478	0	0	0
ENSG00000119913.4	TECTB	protein_coding	5.11441	-4.09518	7.52631	0.00608042	0.0815939	0	0	0	0	0.291693	0.0862953
ENSG00000102878.10	HSF4	protein_coding	1.46562	1.43689	7.52417	0.00608765	0.0815954	1.14358	1.77012	0.896347	1.90862	5.70884	5.69549
ENSG00000168515.3	SCGB1D1	protein_coding	-1.79676	-7.09754	0.807127	0.368971	0.759079	0	0	0.0373478	0	0	0
ENSG00000120075.5	HOXB5	protein_coding	2.35298	-0.457405	7.52197	0.00609511	0.0816274	0.198883	0.225288	0.0746956	0.458068	0.625056	3.53811
ENSG00000183019.2	C19orf59	protein_coding	1.19473	3.44586	7.51962	0.00610304	0.081679	3.08269	5.56784	7.05873	5.34413	11.751	37.2796
ENSG00000169877.5	AHSP	protein_coding	-1.79676	-7.09754	0.807127	0.368971	0.759079	0	0	0.0373478	0	0	0
ENSG00000213401.4	MAGEA12	protein_coding	5.41922	-3.21742	7.5148	0.00611942	0.0817891	0	0	0	0.610758	0	0
ENSG00000169855.15	ROBO1	protein_coding	1.00844	6.16316	7.50554	0.00615096	0.0821561	76.918	22.9472	37.8333	86.6894	59.2136	171.555
ENSG00000172146.1	OR1A1	protein_coding	-1.79676	-7.09754	0.807127	0.368971	0.759079	0	0	0.0373478	0	0	0
ENSG00000172867.3	KRT2	protein_coding	-1.79676	-7.09754	0.807127	0.368971	0.759079	0	0	0.0373478	0	0	0
ENSG00000174576.4	NPAS4	protein_coding	-1.79676	-7.09754	0.807127	0.368971	0.759079	0	0	0.0373478	0	0	0
ENSG00000135245.9	HILPDA	protein_coding	1.25896	2.21755	7.49322	0.00619316	0.0825321	3.08269	2.09196	2.42761	8.62695	5.70884	7.07622
ENSG00000169692.8	AGPAT2	protein_coding	1.08496	4.05738	7.49058	0.00620225	0.0825664	10.8888	9.39774	8.62734	15.7652	24.5855	35.2948
ENSG00000176716.2	OR10AB1P	protein_coding	-1.79676	-7.09754	0.807127	0.368971	0.759079	0	0	0.0373478	0	0	0
ENSG00000177519.3	RPRM	protein_coding	-1.79676	-7.09754	0.807127	0.368971	0.759079	0	0	0.0373478	0	0	0
ENSG00000168078.5	PBK	protein_coding	1.8514	0.521483	7.48311	0.00622805	0.0827452	0.397766	0.386208	0.634912	0.419896	3.83367	3.6244
ENSG00000147256.6	ARHGAP36	protein_coding	5.3986	-4.07152	7.47736	0.00624797	0.0829551	0	0	0	0	0	0.604067
ENSG00000179066.6	AC020907.1	protein_coding	-1.79676	-7.09754	0.807127	0.368971	0.759079	0	0	0.0373478	0	0	0
ENSG00000181733.2	OR2Z1	protein_coding	-1.79676	-7.09754	0.807127	0.368971	0.759079	0	0	0.0373478	0	0	0
ENSG00000233611.3	AC079135.1	protein_coding	2.95572	-2.00903	7.46145	0.00630342	0.0835255	0.0497208	0.032184	0.0373478	0.152689	1.08343	0.172591
ENSG00000182083.6	OR6B2	protein_coding	-1.79676	-7.09754	0.807127	0.368971	0.759079	0	0	0.0373478	0	0	0
ENSG00000178403.3	NEUROG2	protein_coding	5.38345	-3.67733	7.4541	0.00632921	0.0837566	0	0	0	0	0.458374	0
ENSG00000182484.9	WASH6P	protein_coding	-1.79676	-7.09754	0.807127	0.368971	0.759079	0	0	0.0373478	0	0	0
ENSG00000163682.11	RPL9	protein_coding	1.05417	7.89671	7.44724	0.0063534	0.0839661	71.5482	202.599	170.791	255.602	319.695	443.127
ENSG00000183038.9	GGTLC3	protein_coding	-1.79676	-7.09754	0.807127	0.368971	0.759079	0	0	0.0373478	0	0	0
ENSG00000184601.5	C14orf180	protein_coding	-1.79676	-7.09754	0.807127	0.368971	0.759079	0	0	0.0373478	0	0	0
ENSG00000264424.1	MYH4	protein_coding	3.67241	-3.40168	7.43008	0.00641426	0.0846033	0	0	0.0373478	0.0381723	0.208352	0.431477
ENSG00000171243.7	SOSTDC1	protein_coding	2.28078	-0.104723	7.42883	0.00641872	0.0846065	0.447487	0.16092	0.149391	0.381723	3.33363	1.46702
ENSG00000151952.10	TMEM132D	protein_coding	1.59337	1.36774	7.42615	0.00642828	0.084677	1.14358	1.54483	0.634912	1.52689	5.08379	6.64474
ENSG00000184735.5	DDX53	protein_coding	-1.79676	-7.09754	0.807127	0.368971	0.759079	0	0	0.0373478	0	0	0
ENSG00000184761.7	AC013269.5	protein_coding	-1.79676	-7.09754	0.807127	0.368971	0.759079	0	0	0.0373478	0	0	0
ENSG00000184881.2	OR51B2	protein_coding	-1.79676	-7.09754	0.807127	0.368971	0.759079	0	0	0.0373478	0	0	0
ENSG00000085733.11	CTTN	protein_coding	1.1886	5.45367	7.41572	0.00646563	0.0848905	50.6655	17.0897	14.8271	37.1035	74.6733	82.4984
ENSG00000136943.6	CTSL2	protein_coding	1.45242	2.2371	7.41629	0.0064636	0.0848905	2.68492	1.28736	2.68904	3.62637	11.7094	7.59399
ENSG00000188191.9	PRKAR1B	protein_coding	1.25993	3.97028	7.40868	0.00649099	0.0851678	16.4576	5.14945	6.38647	14.3528	25.0439	32.0156
ENSG00000065328.11	MCM10	protein_coding	1.60136	0.769612	7.40572	0.00650169	0.085174	0.348045	0.450577	1.86739	1.71776	1.91684	4.57365
ENSG00000186150.3	UBL4B	protein_coding	-1.79676	-7.09754	0.807127	0.368971	0.759079	0	0	0.0373478	0	0	0
ENSG00000172927.3	MYEOV	protein_coding	1.70433	2.42307	7.40502	0.0065042	0.085174	1.69051	1.19081	1.26982	2.17582	23.8771	3.10663
ENSG00000189093.5	AC093668.1	protein_coding	-1.79676	-7.09754	0.807127	0.368971	0.759079	0	0	0.0373478	0	0	0
ENSG00000213937.3	CLDN9	protein_coding	2.79413	-2.43598	7.39809	0.00652932	0.0853916	0.0497208	0.032184	0.0373478	0.152689	0.583385	0.345181
ENSG00000164082.10	GRM2	protein_coding	2.29695	-0.912439	7.3968	0.006534	0.0853971	0.348045	0.0965521	0.0746956	0.534413	0.625056	1.98479
ENSG00000189253.7	TRIM64B	protein_coding	-1.79676	-7.09754	0.807127	0.368971	0.759079	0	0	0.0373478	0	0	0
ENSG00000196936.3	OR2L8	protein_coding	-1.79676	-7.09754	0.807127	0.368971	0.759079	0	0	0.0373478	0	0	0
ENSG00000203740.3	METTL11B	protein_coding	-1.79676	-7.09754	0.807127	0.368971	0.759079	0	0	0.0373478	0	0	0
ENSG00000204542.2	C6orf15	protein_coding	-1.79676	-7.09754	0.807127	0.368971	0.759079	0	0	0.0373478	0	0	0
ENSG00000205426.6	KRT81	protein_coding	-1.79676	-7.09754	0.807127	0.368971	0.759079	0	0	0.0373478	0	0	0
ENSG00000135111.10	TBX3	protein_coding	1.44433	1.51337	7.36242	0.00666012	0.0867069	0.696091	1.44828	1.56861	1.107	4.9171	8.71583
ENSG00000111640.9	GAPDH	protein_coding	1.06979	8.81059	7.35739	0.00667876	0.0868931	285.298	270.378	232.341	446.769	670.476	899.456
ENSG00000185567.6	AHNAK2	protein_coding	1.19568	3.29118	7.35043	0.00670466	0.0871737	3.13241	8.11038	4.63113	6.33661	15.2514	23.9901
ENSG00000212721.2	KRTAP4-11	protein_coding	-1.79676	-7.09754	0.807127	0.368971	0.759079	0	0	0.0373478	0	0	0
ENSG00000214167.1	AC005544.1	protein_coding	-1.79676	-7.09754	0.807127	0.368971	0.759079	0	0	0.0373478	0	0	0
ENSG00000214510.5	SPINK13	protein_coding	-1.79676	-7.09754	0.807127	0.368971	0.759079	0	0	0.0373478	0	0	0
ENSG00000227706.2	AL713998.1	protein_coding	-1.79676	-7.09754	0.807127	0.368971	0.759079	0	0	0.0373478	0	0	0
ENSG00000198443.5	KRTAP4-1	protein_coding	5.14047	-4.3542	7.33574	0.00675969	0.0876314	0	0	0	0	0.0416704	0.431477
ENSG00000206531.6	CD200R1L	protein_coding	2.50586	0.271956	7.33288	0.00677046	0.0876884	0.795532	0.032184	0.112043	1.33603	4.87543	0.345181
ENSG00000231122.3	FAM25E	protein_coding	-1.79676	-7.09754	0.807127	0.368971	0.759079	0	0	0.0373478	0	0	0
ENSG00000237521.1	OR7E24	protein_coding	-1.79676	-7.09754	0.807127	0.368971	0.759079	0	0	0.0373478	0	0	0
ENSG00000106153.12	CHCHD2	protein_coding	0.913842	5.59563	7.31758	0.00682832	0.0882289	19.0928	37.5266	34.8828	42.2186	62.3389	103.209
ENSG00000240247.2	DEFA1B	protein_coding	-1.79676	-7.09754	0.807127	0.368971	0.759079	0	0	0.0373478	0	0	0
ENSG00000173335.4	CST9	protein_coding	4.86768	-4.47103	7.31604	0.00683417	0.0882289	0	0	0	0.0381723	0.125011	0.172591
ENSG00000137166.10	FOXP4	protein_coding	0.937952	5.21695	7.31424	0.00684103	0.0882607	21.4297	28.5151	18.2257	30.7669	75.8401	54.3661
ENSG00000182319.5	PRAGMIN	protein_coding	1.24541	5.89237	7.31181	0.0068503	0.0883235	43.4559	21.9173	21.4376	33.4008	177.933	72.6607
ENSG00000101470.5	TNNC2	protein_coding	2.07672	-0.15961	7.31004	0.00685704	0.0883537	0.497208	0.193104	0.224087	0.496241	2.00018	2.50257
ENSG00000166123.9	GPT2	protein_coding	1.37968	2.89276	7.3061	0.00687208	0.0884907	3.23185	2.99312	3.06252	3.70272	23.7938	9.49249
ENSG00000257390.1	RP11-762I7.5	protein_coding	1.2835	3.44401	7.29818	0.00690244	0.0888246	0.0497208	7.20923	12.2501	0.572585	20.7518	26.4064
ENSG00000066230.6	SLC9A3	protein_coding	1.2836	2.27265	7.28997	0.00693408	0.0890036	3.23185	2.73564	1.86739	6.79468	5.66717	10.2691
ENSG00000122778.5	KIAA1549	protein_coding	1.51238	3.79439	7.29146	0.00692833	0.0890036	6.11565	4.08737	3.84682	4.92423	53.9631	13.721
ENSG00000135094.5	SDS	protein_coding	1.02532	6.91882	7.29242	0.00692462	0.0890036	13.7727	137.909	97.9632	60.0833	222.603	197.875
ENSG00000255307.1	OR52B2	protein_coding	-1.79676	-7.09754	0.807127	0.368971	0.759079	0	0	0.0373478	0	0	0
ENSG00000102743.9	SLC25A15	protein_coding	1.29088	2.60803	7.28246	0.00696312	0.0891295	3.38101	2.8322	2.87578	4.08444	9.75087	16.0509
ENSG00000136695.9	IL36RN	protein_coding	4.81869	-4.47752	7.28351	0.00695904	0.0891295	0	0	0	0.0763447	0.0833408	0.172591
ENSG00000266996.1	TCEB3CL2	protein_coding	-1.79676	-7.09754	0.807127	0.368971	0.759079	0	0	0.0373478	0	0	0
ENSG00000185155.6	MIXL1	protein_coding	-1.79272	-1.11814	4.81096	0.0282793	0.219276	0.994415	0.740233	0.186739	0.496241	0.208352	0
ENSG00000250120.2	PCDHA10	protein_coding	-1.79003	-0.333451	2.5245	0.11209	0.460913	3.18213	0	0.597565	0.152689	0	1.12184
ENSG00000198930.8	CSAG1	protein_coding	5.33098	-3.3063	7.28112	0.00696832	0.0891295	0	0	0	0.572585	0	0
ENSG00000258792.1	RP11-944C7.1	protein_coding	-1.78906	-2.04335	4.20476	0.0403107	0.270681	0.248604	0.386208	0.373478	0.0763447	0.166682	0.0862953
ENSG00000150551.10	LYPD1	protein_coding	2.03674	-0.397233	7.27561	0.00698973	0.0892178	0.0497208	0.514945	0.186739	0.152689	2.70857	1.12184
ENSG00000198929.8	NOS1AP	protein_coding	1.0076	5.60446	7.27534	0.00699076	0.0892178	38.0364	28.6116	21.3256	37.9815	90.5081	87.4172
ENSG00000132749.6	MTL5	protein_coding	1.55821	0.903388	7.27231	0.00700258	0.0893085	0.845253	0.804601	0.784303	1.3742	4.70875	3.27922
ENSG00000135917.9	SLC19A3	protein_coding	2.43464	0.0676902	7.27123	0.00700677	0.0893085	1.04414	0.0965521	0.149391	0.725275	2.20853	2.67516
ENSG00000255470.1	RP11-113D6.6	protein_coding	-1.78881	-3.22422	2.55685	0.109817	0.455868	0.0994415	0.128736	0.224087	0.0763447	0.0416704	0
ENSG00000165457.9	FOLR2	protein_coding	-1.78854	4.94135	11.8722	0.000569795	0.0145296	14.419	45.8623	69.7657	18.7808	10.2926	10.9595
ENSG00000143367.11	TUFT1	protein_coding	1.04508	5.96261	7.26487	0.00703164	0.0894552	41.4174	29.2231	32.0071	50.6547	163.681	68.3459
ENSG00000113231.9	PDE8B	protein_coding	-1.78305	3.78113	19.9383	7.99801e-06	0.000422081	22.3743	17.3472	19.3088	7.90168	5.58383	6.73104
ENSG00000160505.10	NLRP4	protein_coding	-1.7793	0.208979	4.0101	0.0452286	0.289068	0.198883	4.79542	0.0746956	0.267206	0.708396	0
ENSG00000181804.10	SLC9A9	protein_coding	-1.77247	8.80621	13.1791	0.000283095	0.00831585	516.45	591.285	711.961	435.928	179.891	117.016
ENSG00000183287.8	CCBE1	protein_coding	-1.77015	0.178291	7.22053	0.00720742	0.0912289	1.83967	1.44828	1.41922	1.03065	0.250022	0.517772
ENSG00000146701.6	MDH2	protein_coding	0.980079	4.83889	7.23303	0.00715744	0.0907679	14.4687	17.7334	17.292	18.8571	42.2538	69.1226
ENSG00000161640.10	SIGLEC11	protein_coding	-1.76635	4.32193	12.1045	0.000502999	0.0131139	8.99946	33.8576	41.9789	10.3065	6.25056	9.3199
ENSG00000079557.3	AFM	protein_coding	-1.76629	-0.106686	4.58993	0.0321604	0.237687	3.92794	0.289656	0.448173	0.458068	0.458374	0.0862953
ENSG00000132703.3	APCS	protein_coding	-1.76545	0.394929	3.8917	0.0485252	0.298359	5.22068	0.418393	0.971042	0.114517	0.708396	0.604067
ENSG00000096433.5	ITPR3	protein_coding	1.10467	5.51113	7.21798	0.00721769	0.0913012	39.4286	22.6576	17.18	31.4922	100.426	74.214
ENSG00000135773.8	CAPN9	protein_coding	2.48559	-2.03192	7.21165	0.00724319	0.0915519	0.0994415	0.0643681	0.0373478	0.267206	0.375033	0.862953
ENSG00000184029.5	DSCR4	protein_coding	2.79706	-2.54559	7.20967	0.00725119	0.0915519	0.0994415	0	0.0373478	0.458068	0.125011	0.431477
ENSG00000198886.2	MT-ND4	protein_coding	2.09713	10.3119	7.21044	0.00724807	0.0915519	1316.01	227.509	171.949	605.833	1686.48	4323.14
ENSG00000149295.9	DRD2	protein_coding	2.69402	-1.44581	7.20364	0.0072756	0.0916846	0.0994415	0.032184	0.0746956	0.114517	1.50013	0.517772
ENSG00000169194.5	IL13	protein_coding	-1.76196	-1.56723	4.34354	0.0371496	0.260489	0.696091	0.32184	0.448173	0.0763447	0.250022	0.172591
ENSG00000140022.5	STON2	protein_coding	-1.7581	6.60251	18.953	1.33975e-05	0.000660823	78.7577	151.201	178.448	56.7241	40.0452	40.6451
ENSG00000213585.6	VDAC1	protein_coding	0.887013	6.34812	7.20378	0.00727501	0.0916846	44.152	51.8485	59.8311	78.177	125.928	142.905
ENSG00000187695.5	RP11-723O4.6	protein_coding	-1.75281	2.09733	3.64455	0.056253	0.323576	2.43632	4.76324	6.61056	8.51243	0.125011	2.24368
ENSG00000136098.11	NEK3	protein_coding	1.15255	3.81212	7.19465	0.00731213	0.0919744	12.6788	6.34026	5.97565	13.7039	23.5438	26.1475
ENSG00000186910.3	SERPINA11	protein_coding	-1.75266	-1.23491	4.58651	0.0322246	0.237921	1.24302	0.289656	0.410826	0.229034	0.250022	0.0862953
ENSG00000136942.9	RPL35	protein_coding	0.898402	6.27816	7.18275	0.00736077	0.0923449	33.7107	58.5428	57.0674	75.5813	108.635	144.458
ENSG00000186049.4	KRT73	protein_coding	-1.74684	-2.51417	3.25799	0.0710762	0.369365	0.149162	0.289656	0.261434	0	0.125011	0.172591
ENSG00000168772.9	CXXC4	protein_coding	1.66024	1.68899	7.18276	0.00736072	0.0923449	1.93911	1.28736	0.746956	1.83227	5.25047	10.0103
ENSG00000144290.9	SLC4A10	protein_coding	-1.73951	4.59605	7.16873	0.00741855	0.0927131	20.9822	0.933337	96.0212	6.45113	2.20853	6.47215
ENSG00000121895.7	TMEM156	protein_coding	-1.73016	5.67179	19.5747	9.67406e-06	0.00049982	67.9186	74.8279	67.1513	42.0278	25.8773	13.8073
ENSG00000099377.9	HSD3B7	protein_coding	1.16574	3.03823	7.17835	0.00737886	0.0924083	2.08827	4.37703	8.10447	6.29844	12.5845	17.518
ENSG00000198821.6	CD247	protein_coding	-1.72732	5.87311	16.5437	4.75411e-05	0.00193588	96.8063	55.2278	91.7262	51.2273	31.2111	12.5128
ENSG00000198938.2	MT-CO3	protein_coding	1.83532	10.9809	7.17062	0.00741073	0.0926919	2445.12	302.176	376.242	1668.48	1577.52	6872.73
ENSG00000255537.1	AP000708.1	protein_coding	-1.72582	-2.00802	3.83059	0.0503252	0.304576	0.596649	0.16092	0.33613	0.114517	0.0416704	0.258886
ENSG00000215915.5	ATAD3C	protein_coding	2.26442	-0.0627488	7.16797	0.00742167	0.0927131	0.0994415	0.354024	0.186739	0.458068	0.541715	5.09143
ENSG00000185760.11	KCNQ5	protein_coding	-1.72403	5.78184	17.0783	3.58689e-05	0.00153206	76.1722	83.5498	60.6901	57.7548	26.669	11.3047
ENSG00000140450.7	ARRDC4	protein_coding	1.05703	4.72822	7.15391	0.00748008	0.0932686	26.7001	14.4828	9.15021	31.4922	31.1278	54.1935
ENSG00000164976.7	KIAA1161	protein_coding	1.54858	2.20075	7.15478	0.00747644	0.0932686	3.53017	1.51265	1.38187	2.9011	11.626	8.19806
ENSG00000148498.11	PARD3	protein_coding	1.15626	6.45746	7.14816	0.00750409	0.0935099	94.8672	40.2301	27.9361	68.6339	160.556	161.372
ENSG00000171017.5	LRRC8E	protein_coding	2.3514	-1.28304	7.14466	0.00751875	0.0936346	0.149162	0.0965521	0.0746956	0.229034	1.45846	0.604067
ENSG00000163993.6	S100P	protein_coding	1.12641	4.25308	7.14311	0.00752525	0.0936575	4.92236	8.40003	14.2669	4.96241	39.3368	48.3254
ENSG00000244414.1	CFHR1	protein_coding	-1.72243	0.920053	4.48638	0.0341659	0.24672	8.70113	0.514945	0.709608	0.458068	0.916748	0.345181
ENSG00000110243.7	APOA5	protein_coding	-1.72167	0.0780949	3.17728	0.074669	0.379585	5.22068	0.0965521	0.373478	0.381723	0.375033	0.0862953
ENSG00000120327.4	PCDHB14	protein_coding	1.95999	0.475649	7.13545	0.00755745	0.0938836	1.39218	0.225288	0.298782	1.33603	3.45864	2.15738
ENSG00000125170.6	DOK4	protein_coding	1.48186	2.32858	7.13418	0.00756281	0.093892	4.52459	1.86667	1.38187	4.12261	7.83403	12.5991
ENSG00000185483.7	ROR1	protein_coding	-1.71825	5.70189	11.0777	0.000873738	0.0201612	22.2252	70.7083	123.995	32.6755	11.6677	28.3912
ENSG00000132341.5	RAN	protein_coding	0.910001	5.90792	7.12407	0.00760558	0.0943063	41.6163	32.2484	39.5887	55.9225	85.1743	119.864
ENSG00000197177.9	GPR123	protein_coding	-1.71429	1.87087	11.5446	0.000679465	0.0166142	11.7341	1.67357	3.32395	2.93927	0.541715	1.8985
ENSG00000164687.6	FABP5	protein_coding	1.01324	4.75066	7.11799	0.00763142	0.0944518	9.04918	20.8874	20.728	35.3858	32.3362	46.8584
ENSG00000180185.7	FAHD1	protein_coding	1.26458	2.56812	7.11867	0.00762851	0.0944518	4.02738	1.89886	3.69743	5.03875	8.62577	14.4976
ENSG00000163219.7	ARHGAP25	protein_coding	-1.71311	7.33326	15.7831	7.10342e-05	0.00271621	178.995	277.748	196.375	152.575	62.5889	49.965
ENSG00000162692.5	VCAM1	protein_coding	-1.71177	8.00746	12.6926	0.000367112	0.0103363	215.291	295.417	561.86	182.464	115.802	76.544
ENSG00000162512.11	SDC3	protein_coding	-1.71153	7.15066	12.5562	0.000394887	0.0109192	63.1454	195.228	346.251	72.1076	53.8381	56.0057
ENSG00000117560.6	FASLG	protein_coding	-1.71081	2.97314	13.7819	0.00020531	0.0063605	19.59	2.80001	11.9886	8.01619	1.33345	2.76145
ENSG00000171812.6	COL8A2	protein_coding	1.21396	2.51584	7.09719	0.00772047	0.0952603	2.13799	3.41151	4.03356	7.32909	7.12563	11.6499
ENSG00000174705.7	SH3PXD2B	protein_coding	0.882689	6.29844	7.09321	0.00773766	0.0954137	48.7264	59.1865	44.9667	94.9346	122.136	113.91
ENSG00000243772.2	KIR2DL3	protein_coding	-1.70882	-3.84263	1.31929	0.250719	0.66015	0	0.257472	0	0	0.0833408	0
ENSG00000150045.7	KLRF1	protein_coding	-1.70697	3.90446	15.5806	7.90617e-05	0.00295561	29.3353	16.5426	15.3126	17.6738	4.45873	4.31477
ENSG00000168418.6	KCNG4	protein_coding	-1.70619	-5.10407	1.07157	0.300592	0.702066	0.0994415	0.032184	0	0.0381723	0	0
ENSG00000164107.7	HAND2	protein_coding	-1.70426	-3.75925	2.01814	0.15543	0.54062	0.0994415	0.0643681	0.149391	0.0381723	0	0.0862953
ENSG00000137204.10	SLC22A7	protein_coding	-1.70076	-2.15361	2.03142	0.154076	0.539128	0.944695	0.032184	0.149391	0.0763447	0.166682	0
ENSG00000204991.6	SPIRE2	protein_coding	1.15992	4.93788	7.06356	0.00786675	0.0966494	24.5621	7.98164	21.2509	23.5523	58.2969	56.6097
ENSG00000104866.6	PPP1R37	protein_coding	1.30244	3.42001	7.06152	0.00787574	0.0967005	8.99946	3.60461	4.78052	8.16888	21.2519	20.8835
ENSG00000250486.1	FAM218A	protein_coding	-1.69933	-3.3197	2.30451	0.128999	0.495343	0.0994415	0.128736	0.186739	0.0381723	0.0833408	0
ENSG00000146352.7	CLVS2	protein_coding	5.08176	-4.36005	7.05049	0.00792437	0.0971195	0	0	0	0.0381723	0	0.431477
ENSG00000205336.6	GPR56	protein_coding	1.29904	4.44088	7.05067	0.00792355	0.0971195	23.8162	7.75635	6.90934	16.0324	41.5454	41.5081
ENSG00000147036.7	LANCL3	protein_coding	2.20993	0.525682	7.04512	0.00794813	0.0973347	1.4419	0.128736	0.224087	1.18334	4.5004	1.63961
ENSG00000107485.11	GATA3	protein_coding	-1.69933	3.65971	15.0489	0.000104759	0.0037354	26.2526	9.97705	16.5077	13.8566	3.95869	3.53811
ENSG00000077092.14	RARB	protein_coding	-1.69819	6.77823	23.9243	1.00197e-06	7.08257e-05	334.571	69.067	69.4295	142.803	23.5854	22.5231
ENSG00000170558.4	CDH2	protein_coding	-1.6974	1.95771	10.6794	0.00108333	0.0235877	5.12124	3.05748	7.99243	3.05379	0.833408	2.24368
ENSG00000106034.13	CPED1	protein_coding	-1.69422	6.79548	15.7308	7.30269e-05	0.00277654	145.93	120.304	178.448	123.488	36.2949	34.6907
ENSG00000179023.7	KLHDC7A	protein_coding	-1.69342	-3.73985	1.78949	0.180988	0.580179	0.0497208	0.128736	0.112043	0	0	0.172591
ENSG00000165480.11	SKA3	protein_coding	1.28643	2.07833	7.03474	0.00799436	0.0975741	2.48604	1.4161	2.80108	4.16079	4.95878	11.2184
ENSG00000007866.14	TEAD3	protein_coding	1.32058	2.67962	7.03268	0.00800355	0.0976132	3.28157	3.0253	2.46495	3.5882	18.71	8.88842
ENSG00000169435.9	RASSF6	protein_coding	1.20674	3.97723	7.02975	0.00801667	0.0977138	19.0431	10.3954	2.42761	19.8496	27.9192	18.2946
ENSG00000164483.12	SAMD3	protein_coding	-1.69194	4.61344	20.661	5.48212e-06	0.000307412	65.7309	17.3472	22.8942	25.7663	8.25074	5.69549
ENSG00000185518.7	SV2B	protein_coding	1.44145	1.04687	7.01679	0.00807489	0.098304	1.24302	0.965521	0.858999	2.97744	2.41688	4.74624
ENSG00000143742.8	SRP9	protein_coding	0.889507	5.51605	7.01098	0.00810111	0.0984564	29.5341	28.322	28.7951	42.9821	61.5888	93.9756
ENSG00000129277.9	CCL4	protein_coding	-1.69178	6.83152	11.4463	0.000716382	0.0171207	90.3426	164.396	201.566	103.791	56.3384	25.3708
ENSG00000162745.5	OLFML2B	protein_coding	1.18476	3.32406	7.01076	0.00810212	0.0984564	3.33129	7.01612	6.90934	14.4291	12.3344	17.8631
ENSG00000100351.12	GRAP2	protein_coding	-1.69085	5.02654	19.4837	1.01464e-05	0.000515669	94.7678	18.6989	27.1518	39.3939	9.66753	5.78179
ENSG00000166863.7	TAC3	protein_coding	1.89345	-0.506221	7.0076	0.00811646	0.0985379	0.298325	0.225288	0.261434	0.534413	1.20844	2.15738
ENSG00000158747.9	NBL1	protein_coding	1.41576	3.85737	7.00419	0.0081319	0.0986392	19.4905	4.60232	3.09987	13.0549	33.0863	17.7768
ENSG00000238243.2	OR2W3	protein_coding	-1.68757	0.314871	6.81062	0.00906173	0.106196	1.98883	1.28736	1.83004	1.25969	0.416704	0.345181
ENSG00000100036.11	SLC35E4	protein_coding	1.45141	1.84471	6.98997	0.00819679	0.0993063	1.69051	2.2207	0.933695	1.75593	9.08414	6.98992
ENSG00000196873.9	CBWD3	protein_coding	1.26799	2.83065	6.98191	0.00823378	0.0996943	4.22627	3.25059	3.06252	5.45865	19.1684	9.06101
ENSG00000188996.4	HUS1B	protein_coding	-1.68472	-3.77867	1.08058	0.298569	0.700861	0	0	0.33613	0	0.0416704	0
ENSG00000227392.1	AC020907.3	protein_coding	-1.68382	-1.40329	4.62598	0.0314914	0.234144	0.696091	0.386208	0.522869	0.152689	0.125011	0.345181
ENSG00000168481.4	LGI3	protein_coding	4.7513	-4.48412	6.96475	0.00831313	0.100473	0	0	0	0.114517	0.0416704	0.172591
ENSG00000141977.4	CIB3	protein_coding	-1.68135	-1.86972	3.06452	0.0800186	0.392756	0.596649	0.193104	0.373478	0.114517	0.291693	0
ENSG00000146285.9	SCML4	protein_coding	-1.68123	5.34223	16.0505	6.1675e-05	0.00240881	80.2493	30.7679	55.4241	47.1429	15.4597	8.54324
ENSG00000137948.14	BRDT	protein_coding	-1.6778	-0.855944	4.84314	0.0277563	0.216476	1.59106	0.354024	0.522869	0.458068	0.250022	0.0862953
ENSG00000172058.10	SERF1A	protein_coding	-1.67458	0.714088	2.39122	0.122018	0.479921	9.29778	0.0643681	0.224087	0.152689	0.125011	0.431477
ENSG00000088827.8	SIGLEC1	protein_coding	-1.6736	5.99604	9.96074	0.00159914	0.0319113	26.8492	106.529	130.643	43.7073	22.1686	24.1627
ENSG00000205810.4	KLRC3	protein_coding	-1.67331	1.61833	9.43357	0.00213049	0.0388814	2.58548	5.63221	3.99621	1.107	3.16695	0.690363
ENSG00000129596.4	CDO1	protein_coding	-1.67236	0.510508	6.89028	0.00866656	0.103499	2.8838	0.708049	2.72639	0.687102	0.666726	0.604067
ENSG00000117399.9	CDC20	protein_coding	1.32611	1.71716	6.93683	0.00844387	0.101564	1.49162	1.48047	2.01678	2.59572	6.3339	6.81733
ENSG00000167210.12	LOXHD1	protein_coding	-1.67081	4.45045	15.1071	0.000101583	0.00363507	8.65141	27.7748	56.2458	5.07692	13.3762	9.75137
ENSG00000146755.6	TRIM50	protein_coding	-1.66893	-1.56314	2.65199	0.10342	0.441819	0.149162	0.675865	0.522869	0.267206	0	0.258886
ENSG00000235631.1	RNF148	protein_coding	-1.66415	-1.19554	3.56104	0.0591507	0.333602	1.09386	0.772417	0	0.229034	0.416704	0
ENSG00000105374.4	NKG7	protein_coding	-1.66189	2.52877	12.9345	0.000322581	0.00931772	8.35309	6.72646	8.88877	3.55003	1.70849	4.14218
ENSG00000029993.10	HMGB3	protein_coding	1.10234	3.21094	6.91695	0.00853824	0.102393	4.47487	4.6345	6.61056	8.35974	11.5427	22.782
ENSG00000106688.7	SLC1A1	protein_coding	1.59348	1.71483	6.91335	0.00855547	0.102506	2.58548	1.09426	0.933695	2.13765	7.04229	7.24881
ENSG00000229117.4	RPL41	protein_coding	0.902238	7.11589	6.91284	0.00855788	0.102506	62.2504	105.531	93.5562	123.907	176.099	298.496
ENSG00000167780.7	SOAT2	protein_coding	-1.66007	-1.63779	3.67526	0.0552257	0.320878	0.696091	0.257472	0.373478	0.267206	0	0.345181
ENSG00000103145.5	HCFC1R1	protein_coding	1.28128	2.13777	6.90369	0.00860183	0.102909	3.13241	2.4138	1.6433	4.6952	7.91737	7.85288
ENSG00000168004.5	HRASLS5	protein_coding	-1.65727	-0.549071	4.18021	0.0408987	0.27267	0.248604	0.354024	2.35291	0.0763447	0.375033	0.345181
ENSG00000234906.3	APOC2	protein_coding	-1.65639	-2.49384	2.33647	0.126376	0.48939	0.745811	0.032184	0.0746956	0.190862	0.0416704	0
ENSG00000123685.4	BATF3	protein_coding	-1.65587	3.56254	15.2408	9.46386e-05	0.00343478	35.6001	10.6529	7.6563	7.93985	3.95869	4.91883
ENSG00000168329.9	CX3CR1	protein_coding	-1.65328	3.40206	10.3931	0.0012649	0.0266173	18.0984	13.6138	8.17916	17.0249	2.54189	2.41627
ENSG00000167359.8	OR51I1	protein_coding	4.81596	-4.27901	6.88662	0.00868433	0.103588	0	0	0	0.190862	0	0.172591
ENSG00000100450.7	GZMH	protein_coding	-1.6526	1.94083	10.5106	0.00118693	0.0253664	9.19834	2.44599	4.78052	3.93175	1.16677	1.12184
ENSG00000178826.6	TMEM139	protein_coding	1.62541	0.991943	6.88263	0.00870375	0.103669	1.4419	0.514945	0.784303	1.48872	3.50031	5.17772
ENSG00000257327.1	RP11-650K20.3	protein_coding	3.04358	-2.66361	6.88203	0.00870664	0.103669	0.0497208	0	0.0373478	0.0763447	0.541715	0.345181
ENSG00000144354.9	CDCA7	protein_coding	3.53149	3.84845	6.88065	0.00871337	0.103688	24.8107	0.514945	0.821651	1.75593	38.6701	26.1475
ENSG00000100994.7	PYGB	protein_coding	0.878533	5.38067	6.87838	0.00872448	0.103727	24.5123	30.0277	25.1724	40.2718	72.6731	63.8586
ENSG00000254788.1	CKLF-CMTM1	protein_coding	-1.65016	3.69838	3.76309	0.0523957	0.311976	16.4576	12.2943	15.2005	19.277	0.0416704	13.9798
ENSG00000166348.12	USP54	protein_coding	1.10236	4.66424	6.86559	0.0087871	0.104379	20.6341	10.9104	11.9886	17.3302	52.6714	45.5639
ENSG00000092758.11	COL9A3	protein_coding	1.47179	1.55105	6.86274	0.00880115	0.104461	0.894974	0.901153	1.94208	0.992481	5.79218	8.37065
ENSG00000155087.3	ODF1	protein_coding	-1.64877	-2.59968	2.98829	0.0838685	0.401349	0.149162	0.289656	0.224087	0.0381723	0.125011	0.0862953
ENSG00000251246.1	RP11-540D14.8	protein_coding	3.64625	-1.75054	6.86103	0.00880957	0.104461	0	0	0.0746956	0	1.58347	0.172591
ENSG00000148346.7	LCN2	protein_coding	1.90762	-0.239568	6.85607	0.00883406	0.104689	0.497208	0.0643681	0.560217	0.801619	1.16677	2.50257
ENSG00000176771.11	NCKAP5	protein_coding	-1.64704	7.05939	11.6541	0.000640613	0.0158769	68.2169	191.624	295.384	82.0324	55.2549	49.6198
ENSG00000214128.6	TMEM213	protein_coding	2.34955	-1.65799	6.85303	0.00884911	0.104768	0.0497208	0.0965521	0.112043	0.114517	1.00009	0.690363
ENSG00000183662.6	FAM19A1	protein_coding	-1.6459	3.98607	16.6307	4.54094e-05	0.00187186	40.3733	11.9725	15.8728	15.6125	5.83385	4.31477
ENSG00000128309.12	MPST	protein_coding	1.14568	3.36517	6.84143	0.00890673	0.105262	5.32012	5.95405	5.30339	6.98554	17.2932	24.1627
ENSG00000151615.3	POU4F2	protein_coding	-1.64531	-4.47129	1.17603	0.278167	0.684421	0.0497208	0	0.149391	0	0	0.0862953
ENSG00000262560.1	RP11-296A16.1	protein_coding	-1.64282	-2.63716	1.83062	0.176055	0.573826	0.64637	0.128736	0	0.0763447	0	0.172591
ENSG00000234972.4	TBC1D3C	protein_coding	-1.6387	3.30402	6.17271	0.0129735	0.133871	11.7341	11.2	14.5283	10.1538	8.45909	0.517772
ENSG00000205011.3	AC073082.1	protein_coding	-1.63782	-2.51485	2.71842	0.0991959	0.435269	0.149162	0.289656	0.261434	0.152689	0.0833408	0
ENSG00000160868.10	CYP3A4	protein_coding	-1.63617	2.35843	5.86913	0.0154087	0.149651	15.662	1.15863	7.28282	1.87045	2.91693	1.72591
ENSG00000197838.3	CYP2A13	protein_coding	-1.63614	-4.73342	1.24449	0.264607	0.671392	0.0994415	0.032184	0.0373478	0	0	0.0862953
ENSG00000112414.10	GPR126	protein_coding	-1.63458	5.73264	14.5911	0.000133543	0.00457315	52.8532	55.8071	106.927	48.0208	16.6265	22.3505
ENSG00000130529.10	TRPM4	protein_coding	1.07117	4.10536	6.82198	0.00900425	0.105919	13.5738	7.37015	9.89716	15.8034	28.2108	33.1374
ENSG00000169242.7	EFNA1	protein_coding	1.10148	4.41391	6.8217	0.0090057	0.105919	21.728	10.3311	7.76834	20.6512	31.3361	42.7162
ENSG00000179639.6	FCER1A	protein_coding	-1.63267	3.60623	8.06518	0.0045124	0.0669029	10.4414	18.892	16.6945	15.8034	4.58374	2.76145
ENSG00000177675.4	CD163L1	protein_coding	-1.6314	5.51434	8.11402	0.00439243	0.0656575	16.5073	48.4692	122.986	34.4696	9.66753	22.0916
ENSG00000167657.6	DAPK3	protein_coding	1.06723	4.11328	6.81288	0.00905026	0.106136	12.8777	10.8138	7.05873	15.2308	32.5446	29.4267
ENSG00000174407.7	C20orf166	protein_coding	4.83101	-4.44721	6.81433	0.00904294	0.106136	0	0	0	0.114517	0	0.258886
ENSG00000263203.1	RP11-123C5.4	protein_coding	1.87787	1.01241	6.81372	0.009046	0.106136	0	1.73794	1.38187	2.25217	2.83359	4.31477
ENSG00000105246.4	EBI3	protein_coding	-1.63041	2.60274	7.45161	0.00633798	0.0838174	4.47487	8.78624	10.6068	6.37478	2.12519	1.8122
ENSG00000137941.12	TTLL7	protein_coding	-1.62656	3.29513	11.0016	0.000910328	0.0208855	13.2754	17.2828	9.48634	8.77964	2.70857	4.83254
ENSG00000157111.8	TMEM171	protein_coding	1.73325	0.598859	6.807	0.00908012	0.106288	0.845253	0.643681	0.33613	0.839792	3.70866	3.36552
ENSG00000159708.13	LRRC36	protein_coding	1.65231	0.140617	6.80539	0.00908829	0.106321	0.447487	0.482761	0.485521	0.916136	2.16686	2.58886
ENSG00000089009.9	RPL6	protein_coding	0.955866	7.73583	6.8033	0.00909897	0.106376	68.1174	172.796	167.617	191.167	298.277	411.284
ENSG00000122224.11	LY9	protein_coding	-1.62644	6.01617	14.8424	0.000116881	0.00406653	59.8638	143.251	52.511	49.395	50.7545	9.83767
ENSG00000197561.2	ELANE	protein_coding	-1.62121	-2.85266	2.3771	0.123126	0.483054	0.0994415	0.289656	0.149391	0	0.0833408	0.172591
ENSG00000149090.7	PAMR1	protein_coding	-1.61842	-2.33063	2.95088	0.0858307	0.403998	0.447487	0.257472	0.112043	0.229034	0.0833408	0
ENSG00000173705.4	SUSD5	protein_coding	-1.61802	0.461985	4.28802	0.0383817	0.265985	0.64637	1.80231	3.06252	1.29786	0.375033	0.431477
ENSG00000080293.5	SCTR	protein_coding	-1.61444	2.70368	10.7391	0.00104893	0.0230305	9.74527	8.75406	7.6563	6.68016	1.66682	3.19293
ENSG00000198838.7	RYR3	protein_coding	-1.6135	5.09993	11.3323	0.000761711	0.0180322	148.317	16.0598	11.3164	12.8641	13.5429	7.93917
ENSG00000182508.9	LHFPL1	protein_coding	-1.61312	-0.734973	4.97658	0.0256928	0.207087	1.1933	0.836785	0.485521	0.496241	0.208352	0.258886
ENSG00000061918.8	GUCY1B3	protein_coding	-1.61303	2.8599	9.87566	0.0016748	0.0327695	9.29778	8.68969	10.6068	8.2834	2.2502	2.58886
ENSG00000088926.9	F11	protein_coding	-1.61137	-1.21097	3.34119	0.0675658	0.359497	1.34246	0.257472	0.373478	0.114517	0.333363	0.172591
ENSG00000149115.9	TNKS1BP1	protein_coding	1.08387	4.78911	6.77292	0.00925511	0.107521	29.9319	14.5472	8.77673	25.9954	45.2957	49.1883
ENSG00000214706.6	IFRD2	protein_coding	1.15093	2.98321	6.77381	0.00925053	0.107521	3.67934	4.05519	4.92991	5.07692	13.6679	18.4672
ENSG00000053372.4	MRTO4	protein_coding	1.16007	3.08592	6.7681	0.00928017	0.10775	5.519	4.02301	4.51908	7.02371	17.0432	15.0154
ENSG00000177103.9	DSCAML1	protein_coding	-1.61102	5.09925	18.6878	1.53963e-05	0.000746574	87.0113	29.2553	24.2761	46.8756	7.75069	9.57878
ENSG00000131711.10	MAP1B	protein_coding	1.06909	4.72415	6.76296	0.00930694	0.107908	30.7772	10.2345	9.37429	33.897	21.5853	62.6504
ENSG00000169884.9	WNT10B	protein_coding	-1.61056	-0.239039	5.36868	0.0205015	0.179567	2.03855	0.740233	0.784303	0.839792	0.458374	0.0862953
ENSG00000142606.11	MMEL1	protein_coding	1.45199	0.849715	6.76399	0.00930157	0.107908	0.546928	1.19081	0.821651	1.45055	4.41706	2.76145
ENSG00000146733.9	PSPH	protein_coding	1.26806	2.50528	6.75867	0.00932934	0.107908	3.28157	2.70346	2.53965	4.31348	7.20898	16.4824
ENSG00000147804.5	SLC39A4	protein_coding	1.64226	0.80607	6.7598	0.00932342	0.107908	0.745811	0.804601	0.522869	0.801619	3.792	4.65995
ENSG00000158856.12	EPB49	protein_coding	1.5835	1.89403	6.75866	0.00932937	0.107908	2.78436	1.6092	0.784303	2.29034	7.00062	9.49249
ENSG00000169679.10	BUB1	protein_coding	1.20934	2.20571	6.75348	0.00935648	0.108073	2.13799	2.86438	2.39026	3.96992	9.87588	7.4214
ENSG00000164743.4	C8orf48	protein_coding	-1.60844	-2.73769	1.45927	0.227047	0.636766	0.596649	0	0.149391	0.0381723	0.125011	0
ENSG00000091583.6	APOH	protein_coding	-1.60734	3.53551	6.66829	0.00981433	0.111375	50.9638	2.63909	6.61056	3.28282	4.20871	3.45181
ENSG00000052802.8	MSMO1	protein_coding	1.19277	4.39956	6.74825	0.00938396	0.10822	16.209	12.9702	5.97565	13.3603	40.712	43.838
ENSG00000152217.12	SETBP1	protein_coding	-1.60572	7.19221	16.2754	5.47693e-05	0.00217721	175.663	271.955	140.801	132.763	72.7565	41.3355
ENSG00000169213.5	RAB3B	protein_coding	-1.60466	1.47498	8.29539	0.00397459	0.0612356	4.92236	5.40692	1.34452	2.44303	1.00009	0.862953
ENSG00000166220.8	TBATA	protein_coding	-1.6022	-2.25885	2.67313	0.102055	0.43983	0.198883	0.32184	0.298782	0.229034	0.0833408	0
ENSG00000186854.6	TRABD2A	protein_coding	1.05771	4.6251	6.74491	0.00940155	0.10822	18.5956	12.1012	10.6068	18.0937	63.5057	30.2034
ENSG00000185774.9	KCNIP4	protein_coding	-1.60211	6.8012	20.9097	4.81447e-06	0.000274575	361.967	101.669	46.9835	95.1255	34.9614	30.4623
ENSG00000228716.2	DHFR	protein_coding	1.2016	2.39882	6.73555	0.00945101	0.108665	2.33688	2.80001	3.17456	3.55003	10.0842	11.2184
ENSG00000078114.13	NEBL	protein_coding	1.2138	7.07458	6.72716	0.00949555	0.109014	24.9598	25.2001	180.875	32.4847	275.441	295.389
ENSG00000196218.6	RYR1	protein_coding	-1.60139	3.34832	8.53273	0.00348817	0.056245	6.91119	18.9564	14.9018	8.74147	4.04203	3.53811
ENSG00000259511.1	RP11-182J1.16	protein_coding	-1.5991	-2.71656	2.74273	0.0976976	0.432	0.248604	0.193104	0.186739	0.114517	0.0416704	0.0862953
ENSG00000132464.7	ENAM	protein_coding	-1.59789	2.24621	9.96277	0.00159738	0.0319078	10.1928	7.33796	2.12882	5.45865	1.50013	1.12184
ENSG00000198712.1	MT-CO2	protein_coding	2.03119	10.3147	6.72479	0.0095082	0.109021	1802.23	180.681	174.078	773.066	1308.16	4095.23
ENSG00000110723.7	EXPH5	protein_coding	1.21708	4.05188	6.72085	0.00952923	0.109189	7.55756	6.69428	8.02977	8.77964	53.3381	18.3809
ENSG00000006283.13	CACNA1G	protein_coding	1.20044	2.71844	6.71712	0.00954915	0.109341	1.83967	4.4414	5.15399	8.32157	8.29241	12.6854
ENSG00000174948.5	GPR149	protein_coding	-1.59684	-3.2585	2.08793	0.148467	0.528829	0.0994415	0.128736	0.186739	0	0.0416704	0.172591
ENSG00000177596.1	AL355390.1	protein_coding	-1.5929	-4.13632	1.44928	0.228644	0.637535	0.0497208	0.0965521	0.0746956	0.0763447	0	0
ENSG00000136929.7	HEMGN	protein_coding	-1.5917	-0.397799	4.06602	0.0437544	0.283803	1.24302	0.611497	1.23248	0.64893	0.583385	0
ENSG00000073111.9	MCM2	protein_coding	1.14626	2.89502	6.71039	0.00958527	0.109519	4.82291	3.12185	4.92991	8.01619	12.4594	13.1169
ENSG00000236320.3	SLFN14	protein_coding	-1.5915	-0.737958	4.20426	0.0403225	0.270681	1.39218	0.32184	0.709608	0.877964	0.125011	0.0862953
ENSG00000132704.11	FCRL2	protein_coding	-1.59129	2.21991	8.77255	0.00305798	0.0510486	8.60169	5.76094	3.3613	7.21457	1.5418	0.776658
ENSG00000137558.3	PI15	protein_coding	2.13133	-1.29551	6.69135	0.00968818	0.110506	0.149162	0.257472	0.0373478	0.687102	0.625056	0.862953
ENSG00000183549.6	ACSM5	protein_coding	-1.58975	2.15118	8.63517	0.00329735	0.0539042	3.67934	5.246	9.18755	3.24465	1.45846	2.24368
ENSG00000168333.9	C8orf22	protein_coding	-1.58401	-3.11838	1.48801	0.222526	0.632928	0.298325	0.16092	0	0	0.208352	0
ENSG00000158813.13	EDA	protein_coding	-1.58295	6.7431	17.0839	3.57644e-05	0.00153086	113.363	142.35	181.622	72.2984	57.7551	42.1984
ENSG00000153531.7	ADPRHL1	protein_coding	1.3642	4.36974	6.68119	0.00974355	0.110853	4.27599	10.0092	6.7973	8.58878	10.6676	96.3919
ENSG00000162390.12	ACOT11	protein_coding	0.98089	4.05273	6.67969	0.00975176	0.110853	8.15421	11.1679	11.2417	16.9104	26.3357	28.7364
ENSG00000212993.3	POU5F1B	protein_coding	1.59867	0.522525	6.67975	0.00975144	0.110853	0.894974	0.868969	0.224087	1.33603	3.95869	1.63961
ENSG00000124203.5	ZNF831	protein_coding	-1.57788	4.73812	13.6156	0.000224318	0.0068856	38.0364	22.1748	49.8966	21.6055	13.8346	7.85288
ENSG00000205362.6	MT1A	protein_coding	-1.57721	-1.72061	3.67956	0.0550835	0.320615	0.696091	0.289656	0.298782	0.267206	0.125011	0.0862953
ENSG00000171385.5	KCND3	protein_coding	-1.57493	2.32305	11.6736	0.000633936	0.0157503	8.30337	5.8575	6.64791	3.28282	2.45855	2.41627
ENSG00000150764.9	DIXDC1	protein_coding	1.10115	4.40278	6.66433	0.00983619	0.11156	27.6447	8.11038	6.83464	27.7513	20.9185	42.9751
ENSG00000100842.8	EFS	protein_coding	-1.57377	-2.08458	2.85906	0.0908608	0.41586	0.64637	0.32184	0.0746956	0.114517	0.0833408	0.172591
ENSG00000102128.6	RAB40AL	protein_coding	-1.57294	-4.10655	1.55656	0.21217	0.618682	0.149162	0.0643681	0.0373478	0.0381723	0.0416704	0
ENSG00000156886.11	ITGAD	protein_coding	-1.57235	3.44462	8.77394	0.00305565	0.0510486	4.82291	34.1795	6.90934	5.45865	5.91719	2.32997
ENSG00000205020.7	CCL4L1	protein_coding	-1.57075	2.37689	7.37768	0.00660383	0.0861416	25.7056	1.28736	0.485521	3.39734	0.833408	0.517772
ENSG00000154856.7	APCDD1	protein_coding	1.53811	0.889041	6.65778	0.00987238	0.111633	0.64637	1.48047	0.560217	1.94679	2.58356	4.57365
ENSG00000151079.6	KCNA6	protein_coding	-1.56735	0.505466	4.56292	0.0326713	0.240247	5.91677	0.128736	0.373478	2.214	0.125011	0
ENSG00000215621.2	AC174470.1	protein_coding	-1.56555	-4.74406	0.870933	0.350697	0.746885	0.198883	0	0	0	0.0416704	0
ENSG00000079156.12	OSBPL6	protein_coding	-1.56517	2.74536	7.56587	0.00594839	0.0805219	4.52459	9.75176	12.2874	5.95489	1.75016	3.53811
ENSG00000128284.15	APOL3	protein_coding	-1.56432	6.0298	18.0255	2.1796e-05	0.00101286	109.485	77.2095	76.3389	68.8247	23.2104	25.5434
ENSG00000166800.5	LDHAL6A	protein_coding	1.68823	-0.191075	6.64935	0.00991922	0.11187	0.497208	0.289656	0.33613	2.02313	0.791737	1.63961
ENSG00000186469.4	GNG2	protein_coding	-1.56346	8.16817	13.046	0.000303935	0.00885559	392.844	337.45	422.478	257.854	165.848	79.9095
ENSG00000161583.12	TBC1D3G	protein_coding	-1.56233	-5.12524	0.916565	0.338378	0.734611	0.0497208	0.0643681	0	0.0381723	0	0
ENSG00000214788.1	AP000790.1	protein_coding	-1.56233	-5.12524	0.916565	0.338378	0.734611	0.0497208	0.0643681	0	0.0381723	0	0
ENSG00000130962.13	PRRG1	protein_coding	0.983407	4.65437	6.63117	0.0100209	0.1127	26.8989	9.78395	13.3705	27.2932	34.6281	46.168
ENSG00000196344.7	ADH7	protein_coding	-1.56048	-3.86139	1.50055	0.220586	0.630359	0.0994415	0.032184	0.149391	0	0	0.172591
ENSG00000204033.4	LRIT2	protein_coding	-1.55993	-5.09182	0.877703	0.348831	0.74593	0.0994415	0	0.0373478	0.0381723	0	0
ENSG00000167608.6	TMC4	protein_coding	1.15371	2.49182	6.62347	0.0100643	0.113062	1.83967	2.60691	5.04195	3.77906	8.16739	13.9798
ENSG00000177453.3	AC114947.1	protein_coding	1.15597	2.49598	6.60956	0.0101433	0.113851	4.12682	2.99312	2.61434	9.6576	6.25056	9.66508
ENSG00000257987.1	RP11-579D7.1	protein_coding	2.21557	-1.91447	6.6091	0.0101459	0.113851	0.0497208	0.0965521	0.112043	0.305379	0.500045	0.690363
ENSG00000144485.6	HES6	protein_coding	1.4183	1.52529	6.60689	0.0101585	0.113928	1.98883	1.06207	1.23248	2.25217	5.45882	6.38586
ENSG00000137691.8	C11orf70	protein_coding	2.76435	-2.63781	6.60589	0.0101642	0.113929	0	0.032184	0.0746956	0.152689	0.500045	0.258886
ENSG00000197408.3	CYP2B6	protein_coding	2.55336	1.85907	6.60264	0.0101828	0.114073	3.38101	0.450577	0.373478	0.839792	9.95922	8.54324
ENSG00000146700.8	SRCRB4D	protein_coding	2.20205	-1.2526	6.5976	0.0102116	0.114333	0.248604	0.128736	0.0373478	0.725275	0.333363	1.38073
ENSG00000148303.12	RPL7A	protein_coding	0.93201	8.11509	6.59599	0.0102209	0.114373	117.043	196.966	203.284	236.44	394.66	566.529
ENSG00000135702.10	CHST5	protein_coding	3.40749	-1.96895	6.59032	0.0102535	0.114673	0	0.032184	0.0373478	0.0763447	1.37512	0
ENSG00000050030.8	KIAA2022	protein_coding	-1.55968	3.54183	9.62272	0.00192185	0.0361584	6.26482	20.0507	21.1388	6.22209	3.3753	8.28435
ENSG00000184258.5	CDR1	protein_coding	-1.55865	0.443439	5.34605	0.0207693	0.180952	0.745811	4.47358	0.522869	0.343551	0.791737	0.517772
ENSG00000175206.6	NPPA	protein_coding	-1.55863	-0.51095	5.05765	0.0245175	0.201222	0.795532	0.772417	1.30717	0.458068	0.291693	0.345181
ENSG00000128652.6	HOXD3	protein_coding	1.63422	0.577025	6.57704	0.0103302	0.115275	0.795532	0.868969	0.33613	1.7941	1.75016	4.14218
ENSG00000179593.11	ALOX15B	protein_coding	1.58715	1.12669	6.57231	0.0103578	0.115518	0.944695	0.643681	0.971042	6.9092	2.62523	1.29443
ENSG00000021826.10	CPS1	protein_coding	-1.55843	2.30118	6.5006	0.0107838	0.118793	15.8112	2.96093	3.69743	1.3742	3.95869	1.8985
ENSG00000102804.9	TSC22D1	protein_coding	0.967731	7.30354	6.5662	0.0103934	0.115786	147.77	66.3635	89.5973	148.529	224.645	314.374
ENSG00000148773.8	MKI67	protein_coding	0.962981	4.31464	6.56061	0.0104261	0.116061	5.41956	16.4782	15.2752	13.8184	41.2537	28.9952
ENSG00000197511.2	AL355149.1	protein_coding	-1.55683	-4.72182	1.04901	0.305736	0.708982	0.149162	0.032184	0	0	0	0.0862953
ENSG00000163945.11	UVSSA	protein_coding	-1.55649	7.16644	6.48012	0.0109088	0.119538	726.172	36.1427	31.4468	27.2551	31.4611	37.4522
ENSG00000130037.3	KCNA5	protein_coding	-1.55626	-4.77792	0.984439	0.321105	0.718666	0.0497208	0	0.112043	0.0381723	0	0
ENSG00000112195.8	TREML2	protein_coding	-1.55541	2.56669	9.88246	0.00166862	0.0327695	4.12682	9.42992	9.89716	2.09948	5.83385	1.8122
ENSG00000141756.13	FKBP10	protein_coding	1.72776	2.42263	6.55191	0.0104772	0.116332	4.12682	1.48047	0.634912	4.42799	3.58365	21.4875
ENSG00000078898.6	BPIFB2	protein_coding	4.74255	-4.69011	6.54825	0.0104987	0.116442	0	0	0	0.0381723	0.0416704	0.258886
ENSG00000106701.7	FSD1L	protein_coding	0.960897	4.58272	6.54616	0.0105111	0.116442	19.4408	12.4874	12.5115	24.5448	48.8794	30.376
ENSG00000009694.9	ODZ1	protein_coding	-1.55355	3.98707	11.5591	0.000674174	0.0165251	19.8883	17.4759	26.4049	14.0093	8.29241	4.74624
ENSG00000173898.7	SPTBN2	protein_coding	1.24343	2.61525	6.54593	0.0105124	0.116442	2.48604	5.63221	1.49391	2.97744	15.5431	9.83767
ENSG00000188761.7	BCL2L15	protein_coding	1.46216	1.64903	6.54548	0.0105151	0.116442	1.69051	1.22299	1.26982	1.60324	6.79227	7.5077
ENSG00000166405.10	RIC3	protein_coding	-1.55308	1.37041	6.37374	0.0115822	0.123742	2.33688	4.60232	3.13721	2.51938	1.41679	0.517772
ENSG00000185291.6	IL3RA	protein_coding	-1.55236	-4.74227	1.11076	0.291917	0.693152	0.0497208	0.032184	0.0746956	0	0	0.0862953
ENSG00000221813.2	OR6B1	protein_coding	-1.55211	-4.74233	1.11097	0.291872	0.693152	0.0497208	0.032184	0.0746956	0	0	0.0862953
ENSG00000123838.6	C4BPA	protein_coding	-1.55139	2.29159	8.00588	0.00466257	0.0681632	15.662	2.28507	4.81786	1.7941	2.00018	3.02034
ENSG00000179008.4	C14orf39	protein_coding	-1.55065	0.459329	4.13189	0.0420824	0.276985	5.86705	0.643681	0.448173	0.419896	0.416704	0.690363
ENSG00000197057.4	DTHD1	protein_coding	-1.54968	4.69844	11.9759	0.000538935	0.0138352	49.2236	25.9403	25.3591	32.79	15.6681	3.45181
ENSG00000102780.11	DGKH	protein_coding	0.940933	6.99811	6.50636	0.0107489	0.118563	143.594	57.6416	59.6444	145.475	184.808	207.885
ENSG00000093134.9	VNN3	protein_coding	-1.54957	3.77514	12.5718	0.000391605	0.0108604	13.524	12.938	30.177	5.84037	8.70911	6.47215
ENSG00000114204.10	SERPINI2	protein_coding	-1.54881	0.211758	6.0843	0.0136389	0.137588	1.74023	1.54483	1.41922	0.687102	0.875078	0.345181
ENSG00000076641.3	PAG1	protein_coding	-1.54867	8.92896	10.684	0.00108067	0.0235552	567.662	835.112	488.509	531.512	254.356	116.93
ENSG00000105997.16	HOXA3	protein_coding	1.93246	-0.282405	6.49632	0.0108098	0.118806	0.596649	0.0965521	0.33613	0.877964	1.95851	1.38073
ENSG00000108272.9	DHRS11	protein_coding	1.30456	1.84141	6.49825	0.0107981	0.118806	2.3866	1.6092	1.60595	2.97744	6.70893	7.4214
ENSG00000123977.5	WDR69	protein_coding	2.20358	-1.49908	6.49767	0.0108016	0.118806	0.0994415	0.032184	0.224087	0.190862	0.416704	1.55332
ENSG00000179934.5	CCR8	protein_coding	3.04209	-3.08341	6.4959	0.0108124	0.118806	0	0	0.0746956	0.229034	0.208352	0.258886
ENSG00000109684.10	CLNK	protein_coding	-1.54862	2.66334	6.68504	0.00972254	0.110772	3.87822	11.6184	9.2996	5.99306	3.00027	1.63961
ENSG00000146216.6	TTBK1	protein_coding	2.16445	-1.42725	6.48827	0.0108588	0.119185	0	0.257472	0.149391	0.343551	0.708396	0.949249
ENSG00000174325.4	DIRC1	protein_coding	4.87314	-4.64448	6.48634	0.0108706	0.119185	0	0	0	0	0.0416704	0.345181
ENSG00000164440.10	TXLNB	protein_coding	-1.54706	3.09646	9.96966	0.0015914	0.0318856	9.64583	11.4253	12.9223	7.93985	4.0837	2.76145
ENSG00000146555.14	SDK1	protein_coding	-1.54627	5.10016	15.2072	9.6335e-05	0.00347828	39.528	37.7841	61.0636	29.0492	12.3761	16.7413
ENSG00000091972.13	CD200	protein_coding	0.980905	4.02359	6.47607	0.0109336	0.119614	7.20951	10.0414	11.5778	12.0243	22.7104	38.2288
ENSG00000125868.10	DSTN	protein_coding	0.992612	6.23739	6.47775	0.0109233	0.119614	58.6705	37.0438	36.9743	55.5408	93.4667	196.84
ENSG00000242384.3	TBC1D3H	protein_coding	-1.54563	0.252437	3.18371	0.0743757	0.378669	2.98325	0.418393	1.15778	0.152689	0.166682	2.67516
ENSG00000167601.6	AXL	protein_coding	-1.54556	7.04233	8.02303	0.00461861	0.0678264	46.3895	217.95	276.336	85.7733	57.7551	45.9091
ENSG00000134323.10	MYCN	protein_coding	1.95939	-0.453527	6.47313	0.0109517	0.119619	0.447487	0.225288	0.112043	1.18334	0.458374	2.50257
ENSG00000186468.8	RPS23	protein_coding	0.941616	7.7107	6.47335	0.0109504	0.119619	62.0515	172.732	166.758	172.348	262.023	455.035
ENSG00000106355.5	LSM5	protein_coding	1.115	3.06487	6.47066	0.010967	0.119718	5.61845	3.92645	4.85521	7.67264	15.2514	15.0154
ENSG00000151917.12	BEND6	protein_coding	-1.54457	-0.0940015	5.63669	0.0175884	0.163085	2.13799	0.804601	1.08309	0.496241	0.416704	0.604067
ENSG00000173557.10	C2orf70	protein_coding	2.88856	-1.07061	6.46319	0.0110131	0.120092	0.348045	0	0.0373478	0.305379	0.250022	2.50257
ENSG00000110195.7	FOLR1	protein_coding	-1.54363	0.083423	3.83119	0.0503074	0.304576	0.546928	1.70575	1.94208	0.916136	0.541715	0.172591
ENSG00000162594.10	IL23R	protein_coding	-1.54286	2.79795	4.53453	0.0332176	0.243018	8.8503	1.06207	21.8858	3.24465	2.70857	1.38073
ENSG00000138180.11	CEP55	protein_coding	1.2711	1.65048	6.45879	0.0110405	0.120185	1.54134	1.64139	1.79269	3.05379	6.00053	5.6092
ENSG00000198756.6	GLT25D2	protein_coding	-1.54202	3.08163	9.67676	0.00186614	0.0354039	7.60728	14.2897	11.9139	6.98554	3.792	3.27922
ENSG00000006756.11	ARSD	protein_coding	1.01483	3.87281	6.45412	0.0110695	0.120379	9.84471	7.49888	8.81408	14.0856	18.3766	33.6552
ENSG00000106125.14	FAM188B	protein_coding	1.9029	1.73373	6.4508	0.0110902	0.12054	4.72347	0.643681	0.298782	2.63389	9.91755	2.67516
ENSG00000100814.12	CCNB1IP1	protein_coding	1.10174	3.79991	6.44536	0.0111242	0.120782	11.9827	7.01612	5.82625	12.7114	20.5852	29.8582
ENSG00000109814.7	UGDH	protein_coding	0.932111	4.59803	6.44473	0.0111282	0.120782	19.2917	12.3587	14.0054	24.0486	29.5443	52.9853
ENSG00000197061.3	HIST1H4C	protein_coding	1.00339	3.77172	6.44434	0.0111306	0.120782	6.01621	8.94716	8.92612	9.58126	21.5019	30.376
ENSG00000185640.5	KRT79	protein_coding	4.64636	-4.72808	6.44205	0.011145	0.120873	0	0	0	0.0381723	0.0833408	0.172591
ENSG00000091664.7	SLC17A6	protein_coding	4.64633	-4.728	6.43972	0.0111596	0.120901	0	0	0	0.0381723	0.0833408	0.172591
ENSG00000185940.9	KRTAP5-5	protein_coding	4.64634	-4.72803	6.44062	0.011154	0.120901	0	0	0	0.0381723	0.0833408	0.172591
ENSG00000196262.9	PPIA	protein_coding	0.890283	7.48544	6.4323	0.0112064	0.121342	73.1392	127.674	144.723	167.767	230.604	361.491
ENSG00000163464.7	CXCR1	protein_coding	-1.5411	2.956	10.868	0.000978415	0.0221084	5.66817	11.1357	13.4825	1.94679	8.20906	3.36552
ENSG00000196622.5	RIMBP3	protein_coding	-1.5389	-3.39621	1.86215	0.172377	0.568237	0.0994415	0.0965521	0.186739	0.0763447	0	0.0862953
ENSG00000156218.8	ADAMTSL3	protein_coding	-1.53602	3.10205	12.1544	0.000489711	0.0128846	26.9984	7.04831	3.95887	8.89416	2.16686	2.67516
ENSG00000182013.12	PNMAL1	protein_coding	-1.53507	-0.432777	3.90937	0.0480175	0.296509	0.497208	0.997705	1.45656	0.64893	0.250022	0.258886
ENSG00000197353.3	LYPD2	protein_coding	-1.53479	0.218709	5.34541	0.0207769	0.180952	3.92794	1.02989	0.261434	1.18334	0.416704	0.172591
ENSG00000182853.7	VMO1	protein_coding	-1.53236	2.87913	8.95773	0.00276298	0.0476928	5.56873	11.6184	12.3995	5.34413	2.75025	3.797
ENSG00000125266.5	EFNB2	protein_coding	0.96778	7.63712	6.41511	0.0113153	0.122061	191.723	87.1866	107.935	215.941	334.405	302.293
ENSG00000138109.9	CYP2C9	protein_coding	-1.53219	1.12531	4.49233	0.0340473	0.24604	7.55756	1.06207	1.41922	0.64893	1.91684	0.604067
ENSG00000121057.8	AKAP1	protein_coding	0.907936	4.98881	6.40995	0.0113483	0.122285	18.5956	16.7035	22.8942	22.3308	50.0045	67.7418
ENSG00000106436.4	MYL10	protein_coding	-1.53053	-5.11308	0.924552	0.336283	0.732827	0.0497208	0.032184	0.0373478	0.0381723	0	0
ENSG00000108828.11	VAT1	protein_coding	0.888735	5.23544	6.39928	0.0114166	0.12289	31.871	17.0254	25.0977	40.4245	46.0874	75.1632
ENSG00000111199.6	TRPV4	protein_coding	-1.52948	4.66541	10.1895	0.00141242	0.029171	10.2425	46.2485	48.0666	13.0168	9.50085	13.9798
ENSG00000123179.8	EBPL	protein_coding	1.20198	3.06419	6.39606	0.0114374	0.122916	6.26482	3.89427	3.47334	6.75651	11.4594	21.5738
ENSG00000255819.2	KLRC4-KLRK1	protein_coding	-1.5293	5.28722	13.001	0.000311322	0.00903842	81.3929	35.499	38.2441	44.3181	24.5855	6.12697
ENSG00000235169.3	SMIM1	protein_coding	-1.52735	-1.9414	2.97199	0.0847174	0.403203	0.596649	0.32184	0.186739	0.0763447	0.125011	0.258886
ENSG00000164393.4	GPR111	protein_coding	1.98221	-1.33637	6.39036	0.0114741	0.123178	0.149162	0.128736	0.149391	0.916136	0.541715	0.604067
ENSG00000049192.10	ADAMTS6	protein_coding	0.867157	5.41378	6.38904	0.0114827	0.123204	27.4459	15.5771	35.443	45.5778	27.7525	117.966
ENSG00000186075.8	ZPBP2	protein_coding	-1.52722	-3.65074	1.59984	0.205927	0.610812	0.248604	0.0965521	0	0.0763447	0.0416704	0
ENSG00000168952.11	STXBP6	protein_coding	1.35053	3.9544	6.38272	0.0115237	0.123512	8.35309	8.40003	3.88417	5.00058	43.1288	28.9089
ENSG00000076706.8	MCAM	protein_coding	1.13623	4.51822	6.3777	0.0115563	0.123742	21.0816	8.30348	7.99243	24.3158	14.9597	71.5388
ENSG00000157456.3	CCNB2	protein_coding	1.16767	2.36696	6.3768	0.0115622	0.123742	2.33688	2.60691	3.62273	4.58068	10.3343	8.54324
ENSG00000161643.7	SIGLEC16	protein_coding	-1.52602	0.557071	5.31008	0.0212024	0.183544	1.49162	1.86667	2.35291	1.25969	0.208352	1.29443
ENSG00000181784.11	RNASE4	protein_coding	4.1062	-2.82726	6.37475	0.0115755	0.123742	0	0	0.0373478	0	0	1.20813
ENSG00000214787.4	MS4A4E	protein_coding	-1.52302	6.4824	9.69182	0.0018509	0.0352531	71.5482	112.998	156.674	105.928	28.6692	33.2237
ENSG00000197140.10	ADAM32	protein_coding	0.946141	4.23473	6.37462	0.0115764	0.123742	9.49667	12.8414	13.0717	23.5905	22.4187	35.1222
ENSG00000196975.9	ANXA4	protein_coding	0.896576	5.19003	6.37169	0.0115955	0.123819	23.7665	23.076	21.1015	29.0492	68.8811	60.2342
ENSG00000135744.7	AGT	protein_coding	-1.52101	1.88548	4.913	0.0266553	0.211425	15.5626	1.51265	1.38187	1.06883	2.2502	0.862953
ENSG00000106686.12	SPATA6L	protein_coding	1.29261	3.06403	6.35665	0.0116942	0.12474	8.20393	3.86208	2.35291	6.98554	14.418	17.2591
ENSG00000166073.4	GPR176	protein_coding	-1.52053	4.65731	13.8581	0.000197142	0.00619347	26.1531	29.8346	45.0414	21.2238	9.04247	12.858
ENSG00000141542.6	RAB40B	protein_coding	1.2149	2.54231	6.35162	0.0117274	0.124961	3.77878	3.34714	2.27821	4.46616	10.2092	12.7717
ENSG00000204823.3	AC008676.1	protein_coding	2.97171	-2.25406	6.35012	0.0117374	0.125001	0	0.128736	0	0	0.916748	0.258886
ENSG00000204464.3	C1orf195	protein_coding	1.10743	2.90576	6.34904	0.0117445	0.125011	3.87822	4.40921	4.74317	11.1845	12.3761	9.49249
ENSG00000158481.8	CD1C	protein_coding	-1.52045	3.13375	6.39781	0.0114261	0.122916	4.87264	11.8759	17.5908	8.66512	2.6669	3.6244
ENSG00000176945.11	MUC20	protein_coding	0.966608	4.4015	6.34377	0.0117794	0.125051	15.2643	11.2644	12.1754	17.712	37.4617	37.8837
ENSG00000179041.2	RRS1	protein_coding	1.25836	1.78327	6.34525	0.0117696	0.125051	1.83967	1.57702	1.90474	3.09196	4.12537	9.57878
ENSG00000091831.16	ESR1	protein_coding	-1.51613	6.52339	14.8538	0.000116174	0.00404895	122.711	120.175	117.758	99.3626	39.9202	31.0663
ENSG00000225697.6	SLC26A6	protein_coding	1.01704	4.08034	6.34385	0.0117789	0.125051	9.54639	13.6782	6.83464	12.2915	32.5446	30.1171
ENSG00000205809.4	KLRC2	protein_coding	-1.51416	0.480103	6.31295	0.0119859	0.126707	1.69051	2.80001	1.08309	0.381723	1.20844	0.776658
ENSG00000174233.7	ADCY6	protein_coding	1.31684	3.0387	6.33255	0.0118542	0.125712	7.15979	3.37932	2.72639	5.57316	17.0015	16.2235
ENSG00000179938.11	GOLGA8J	protein_coding	-1.51335	-4.80732	0.973256	0.32387	0.721787	0	0.0643681	0.0746956	0.0381723	0	0
ENSG00000145681.6	HAPLN1	protein_coding	1.96957	-1.08566	6.31544	0.0119691	0.126707	0.149162	0.128736	0.224087	0.305379	1.20844	1.03554
ENSG00000188909.4	BSX	protein_coding	3.38207	-3.57469	6.3131	0.0119849	0.126707	0	0	0.0373478	0.190862	0.0416704	0.345181
ENSG00000176753.3	C15orf56	protein_coding	-1.51335	-4.80735	0.972851	0.32397	0.721831	0	0.0643681	0.0746956	0.0381723	0	0
ENSG00000197822.6	OCLN	protein_coding	2.21273	1.31457	6.31541	0.0119693	0.126707	1.14358	0.225288	0.522869	0.534413	9.62586	3.797
ENSG00000198829.4	SUCNR1	protein_coding	-1.51196	3.35942	8.54167	0.00347107	0.0561044	7.06035	16.446	17.5161	7.93985	4.41706	4.31477
ENSG00000101384.6	JAG1	protein_coding	0.849269	6.26811	6.31167	0.0119946	0.126732	58.7202	46.1197	46.7968	81.6125	103.926	141.87
ENSG00000134138.14	MEIS2	protein_coding	-1.51062	7.59589	17.9184	2.30583e-05	0.00105443	581.335	153.486	108.607	206.398	55.88	59.026
ENSG00000095539.11	SEMA4G	protein_coding	1.69501	0.667509	6.30704	0.012026	0.12693	0.994415	0.611497	0.373478	0.916136	3.00027	4.48736
ENSG00000149506.6	ZP1	protein_coding	-1.51	-1.41102	3.04963	0.0807555	0.395117	0.745811	0.450577	0.224087	0.610758	0.125011	0
ENSG00000135697.5	BCMO1	protein_coding	2.27225	-1.63558	6.29886	0.0120816	0.127383	0.0994415	0.0643681	0.112043	0.114517	0.833408	0.949249
ENSG00000115268.4	RPS15	protein_coding	0.860369	5.96771	6.29071	0.0121373	0.127857	25.3576	49.3381	44.8173	50.9601	74.7567	142.905
ENSG00000100448.3	CTSG	protein_coding	-1.50911	-2.56986	1.74667	0.186296	0.587203	0.0497208	0.0643681	0.597565	0	0.125011	0.0862953
ENSG00000099901.12	RANBP1	protein_coding	0.992672	3.83159	6.28137	0.0122014	0.128444	6.86147	8.94716	9.2996	11.528	18.5433	34.173
ENSG00000144668.7	ITGA9	protein_coding	-1.50781	7.75028	15.1501	9.92913e-05	0.00356578	378.126	195.293	285.561	239.073	60.0053	104.849
ENSG00000120645.7	IQSEC3	protein_coding	-1.50685	1.36588	6.41941	0.011288	0.121849	2.68492	0.804601	7.24547	2.13765	0.333363	1.46702
ENSG00000174944.4	P2RY14	protein_coding	-1.50597	3.45349	7.80106	0.00522155	0.0736631	9.24806	8.11038	27.8241	8.74147	4.33372	3.45181
ENSG00000187094.7	CCK	protein_coding	-1.50507	-2.39765	2.72421	0.098837	0.434681	0.198883	0.225288	0.33613	0.114517	0.0416704	0.172591
ENSG00000223510.2	CDRT15	protein_coding	-1.50212	-3.64362	1.63244	0.201366	0.603468	0.248604	0.0643681	0.0373478	0.0763447	0.0416704	0
ENSG00000196331.5	HIST1H2BO	protein_coding	1.13578	2.31087	6.26357	0.0123245	0.129334	2.13799	2.57472	3.80947	4.73337	7.20898	10.6143
ENSG00000249158.2	PCDHA11	protein_coding	3.2609	-1.48853	6.26035	0.0123469	0.129501	0	0.225288	0	0.64893	0.166682	1.38073
ENSG00000084674.9	APOB	protein_coding	-1.50168	5.25458	5.46457	0.0194058	0.174383	165.67	9.94487	17.5161	9.12319	23.2937	8.97472
ENSG00000177602.4	GSG2	protein_coding	1.62426	-0.177081	6.2502	0.0124179	0.13011	0.248604	0.514945	0.410826	0.916136	2.04185	1.38073
ENSG00000147874.6	HAUS6	protein_coding	0.853866	4.75177	6.24306	0.0124681	0.130445	18.5956	16.5748	17.9643	35.1949	35.0448	43.0614
ENSG00000107282.4	APBA1	protein_coding	-1.49969	5.27847	9.08118	0.00258254	0.0452	23.1699	56.0646	74.7329	33.1718	16.9182	13.8936
ENSG00000183763.4	TRAIP	protein_coding	1.58327	0.0737952	6.24339	0.0124658	0.130445	0.298325	0.482761	0.634912	0.763447	2.12519	2.41627
ENSG00000137078.4	SIT1	protein_coding	-1.49814	1.39347	8.2819	0.00400422	0.0615032	5.12124	2.63909	3.06252	2.13765	0.833408	1.63961
ENSG00000267260.1	CTD-2162K18.4	protein_coding	4.57822	-4.73496	6.24144	0.0124795	0.130478	0	0	0	0.0763447	0.0416704	0.172591
ENSG00000164256.5	PRDM9	protein_coding	4.57819	-4.73489	6.23913	0.0124958	0.130517	0	0	0	0.0763447	0.0416704	0.172591
ENSG00000181036.9	FCRL6	protein_coding	-1.49639	3.13517	11.8671	0.000571355	0.0145373	23.4682	5.47129	7.76834	10.7646	2.41688	2.67516
ENSG00000124615.13	MOCS1	protein_coding	-1.49522	2.07692	8.74521	0.00310416	0.0515498	3.18213	3.54024	10.6441	1.98496	1.41679	3.10663
ENSG00000095752.2	IL11	protein_coding	3.34116	-3.69714	6.23277	0.0125408	0.130782	0	0	0.0373478	0.114517	0.0833408	0.345181
ENSG00000187288.6	CIDEC	protein_coding	3.24754	-3.60776	6.22318	0.0126088	0.131394	0	0.032184	0	0.152689	0.125011	0.258886
ENSG00000043591.4	ADRB1	protein_coding	-1.49485	-0.0787416	4.76606	0.0290262	0.223343	1.4419	1.6092	0.67226	0.992481	0.500045	0.172591
ENSG00000265352.1	RP11-723G8.2	protein_coding	-1.49319	0.0204666	4.53241	0.0332588	0.243143	2.3866	0.128736	1.83004	1.06883	0.0833408	0.517772
ENSG00000138152.7	BTBD16	protein_coding	1.69698	0.55286	6.22006	0.0126311	0.131451	1.39218	0.32184	0.448173	1.29786	2.2502	3.88329
ENSG00000164175.10	SLC45A2	protein_coding	1.58136	0.219871	6.21791	0.0126464	0.131542	0.596649	0.579313	0.373478	0.954309	2.79192	2.07109
ENSG00000214338.6	SOGA3	protein_coding	-1.49214	-0.198106	2.10974	0.146364	0.525445	4.42515	0.0965521	0.186739	0.190862	0.0833408	0.517772
ENSG00000091482.5	SMPX	protein_coding	4.80431	-4.6515	6.21551	0.0126636	0.131585	0	0	0	0.0381723	0	0.345181
ENSG00000164045.7	CDC25A	protein_coding	1.34854	1.28015	6.21049	0.0126995	0.13189	1.54134	1.22299	0.971042	2.17582	4.41706	5.09143
ENSG00000136014.7	USP44	protein_coding	-1.48993	0.945877	7.03618	0.00798792	0.0975741	5.56873	1.51265	1.15778	2.13765	0.625056	0.517772
ENSG00000143126.6	CELSR2	protein_coding	1.34068	1.28725	6.19318	0.0128243	0.133091	0.64637	1.64139	1.12043	1.41238	7.25065	2.93404
ENSG00000109906.9	ZBTB16	protein_coding	-1.48663	6.93181	16.7413	4.28386e-05	0.001792	274.111	57.0623	174.862	139.978	29.586	48.1528
ENSG00000139187.5	KLRG1	protein_coding	-1.48636	4.10153	14.3605	0.000150938	0.00506703	37.7381	16.607	16.8065	16.1469	5.33381	8.97472
ENSG00000132623.10	ANKRD5	protein_coding	1.38623	1.38896	6.18808	0.0128614	0.133226	1.59106	1.25518	0.971042	2.4812	3.08361	7.59399
ENSG00000008441.12	NFIX	protein_coding	1.04367	4.08277	6.18367	0.0128935	0.133442	13.0766	10.2989	6.46117	13.4367	38.3784	23.5586
ENSG00000163421.4	PROK2	protein_coding	-1.48481	5.58751	16.0211	6.26419e-05	0.00243708	44.152	64.6256	79.7375	16.605	47.7543	20.9698
ENSG00000205937.6	RNPS1	protein_coding	0.885214	4.47607	6.18248	0.0129021	0.133442	11.933	16.1242	14.4162	20.6894	36.6283	37.4522
ENSG00000165912.11	PACSIN3	protein_coding	1.55334	0.453627	6.18117	0.0129117	0.133472	0.64637	0.611497	0.522869	0.839792	3.12528	3.02034
ENSG00000167749.6	KLK4	protein_coding	4.7479	-4.32511	6.17861	0.0129304	0.133596	0	0	0	0.0381723	0.250022	0
ENSG00000106397.7	PLOD3	protein_coding	0.901074	4.47377	6.17422	0.0129625	0.13386	11.7341	13.807	15.574	16.605	36.6283	43.6654
ENSG00000112303.9	VNN2	protein_coding	-1.48033	4.8733	14.3082	0.000155187	0.00518366	25.2581	41.2921	50.4195	13.7802	23.5021	11.7362
ENSG00000109832.7	DDX25	protein_coding	-1.48024	-2.62926	1.85674	0.173001	0.569158	0.0994415	0.16092	0.373478	0.190862	0.0416704	0
ENSG00000064651.9	SLC12A2	protein_coding	1.12168	7.83578	6.1691	0.0130001	0.133891	136.931	74.2164	152.155	157.117	599.47	296.683
ENSG00000064787.8	BCAS1	protein_coding	1.33016	2.00997	6.16771	0.0130103	0.133891	1.64079	2.2207	1.45656	1.67958	11.8761	6.29956
ENSG00000127184.6	COX7C	protein_coding	0.858792	5.11786	6.16851	0.0130044	0.133891	14.2699	25.2001	29.206	34.1261	48.0876	62.3052
ENSG00000161016.10	RPL8	protein_coding	0.863418	7.30897	6.1703	0.0129913	0.133891	62.4493	139.904	107.748	133.145	226.562	304.968
ENSG00000178522.10	AMBN	protein_coding	-1.47932	-1.11258	2.84945	0.0914051	0.416846	0.745811	0.740233	0.224087	0.763447	0.0833408	0.0862953
ENSG00000167914.6	GSDMA	protein_coding	1.61683	-0.121859	6.16581	0.0130243	0.133891	0.348045	0.611497	0.298782	1.56507	1.58347	1.29443
ENSG00000267596.1	CCL15	protein_coding	3.50753	-1.85495	6.16624	0.0130211	0.133891	0.0994415	0	0	0	0.666726	1.20813
ENSG00000233438.1	AC109829.1	protein_coding	-1.47877	-1.54729	3.28102	0.0700854	0.366477	0.546928	0.289656	0.522869	0.114517	0.0833408	0.517772
ENSG00000157335.15	CLEC18C	protein_coding	-1.47463	-2.63783	1.95174	0.1624	0.55105	0.497208	0.0965521	0.112043	0.0763447	0.166682	0
ENSG00000083845.3	RPS5	protein_coding	0.824656	6.72658	6.1614	0.0130568	0.133937	55.7867	72.3175	75.7787	82.6813	157.972	211.078
ENSG00000147996.10	CBWD5	protein_coding	1.23013	2.38382	6.1615	0.0130561	0.133937	2.93353	2.47817	2.39026	3.5882	13.9179	7.16251
ENSG00000112183.10	RBM24	protein_coding	2.17156	-1.75814	6.15569	0.013099	0.134233	0	0.16092	0.149391	0.343551	0.500045	0.776658
ENSG00000177192.8	PUS1	protein_coding	1.11	3.16518	6.15589	0.0130975	0.134233	6.31454	4.79542	4.25765	7.44361	16.8348	16.5687
ENSG00000184916.4	JAG2	protein_coding	1.13827	3.30416	6.15236	0.0131237	0.134417	4.92236	4.21611	5.56482	6.52747	9.20915	33.3963
ENSG00000178882.8	FAM101A	protein_coding	1.52919	1.41943	6.15118	0.0131325	0.134439	0.64637	1.44828	0.896347	1.25969	2.41688	11.1321
ENSG00000174255.5	ZNF80	protein_coding	-1.4735	0.0691113	3.82021	0.050638	0.305823	1.39218	0.997705	1.38187	1.7941	0.291693	0.172591
ENSG00000117601.9	SERPINC1	protein_coding	-1.47317	2.72154	6.24057	0.0124856	0.130478	27.0481	2.15633	3.77213	2.17582	2.29187	3.02034
ENSG00000119681.7	LTBP2	protein_coding	1.13451	3.15825	6.14465	0.013181	0.13473	4.47487	8.2713	3.17456	9.3904	12.1678	18.122
ENSG00000105612.4	DNASE2	protein_coding	0.931017	4.16717	6.14251	0.013197	0.134825	10.8888	10.9748	12.2874	25.8045	22.877	28.046
ENSG00000110245.7	APOC3	protein_coding	-1.46869	1.73577	4.67059	0.0306835	0.230873	11.038	1.28736	3.02517	0.916136	2.41688	1.46702
ENSG00000172831.7	CES2	protein_coding	1.15193	4.29451	6.13317	0.0132668	0.1354	11.7838	8.43222	7.84303	10.6883	61.7972	21.2287
ENSG00000156096.8	UGT2B4	protein_coding	-1.46661	0.977057	2.65027	0.103533	0.441819	9.19834	0.257472	1.00839	0.190862	0.458374	1.12184
ENSG00000013293.4	SLC7A14	protein_coding	-1.46603	0.59091	5.65961	0.01736	0.161745	4.02738	1.80231	0.746956	0.954309	0.583385	0.862953
ENSG00000166501.8	PRKCB	protein_coding	-1.46565	9.35996	11.6886	0.000628859	0.0156435	921.226	986.183	711.886	547.697	394.202	231.876
ENSG00000145192.8	AHSG	protein_coding	-1.46472	2.50536	4.11934	0.0423957	0.278317	26.2028	1.77012	1.6433	1.18334	2.91693	1.29443
ENSG00000188846.9	RPL14	protein_coding	0.826869	6.88346	6.12708	0.0133126	0.135529	53.4498	88.6027	92.3237	111.73	170.724	207.972
ENSG00000122145.10	TBX22	protein_coding	4.7836	-4.66068	6.12362	0.0133387	0.135663	0	0	0	0	0.0833408	0.258886
ENSG00000138028.10	CGREF1	protein_coding	1.43238	0.738744	6.12346	0.0133399	0.135663	0.745811	0.772417	0.821651	1.14517	2.87526	4.40106
ENSG00000122966.9	CIT	protein_coding	1.07262	3.05168	6.11687	0.0133898	0.136101	3.23185	5.11726	5.56482	5.95489	19.0434	12.1676
ENSG00000107984.5	DKK1	protein_coding	-1.46127	-1.37151	3.13221	0.0767594	0.385044	0.745811	0.772417	0.0746956	0.267206	0.250022	0.0862953
ENSG00000107159.8	CA9	protein_coding	1.68579	0.00703522	6.10302	0.0134951	0.137033	0.248604	0.547129	0.298782	0.687102	3.58365	0.776658
ENSG00000112462.7	OR12D3	protein_coding	4.92549	-4.61029	6.0987	0.0135281	0.13716	0	0	0	0	0	0.431477
ENSG00000172236.11	TPSAB1	protein_coding	-1.45678	-0.901776	2.71875	0.0991754	0.435269	0	1.15863	1.04574	0.114517	0.291693	0.258886
ENSG00000233488.2	AC108463.3	protein_coding	4.92557	-4.61036	6.09982	0.0135196	0.13716	0	0	0	0	0	0.431477
ENSG00000163873.5	GRIK3	protein_coding	2.87611	-2.56723	6.09666	0.0135437	0.137191	0.149162	0	0	0.305379	0.0833408	0.690363
ENSG00000155962.8	CLIC2	protein_coding	-1.45556	7.89504	12.5752	0.00039089	0.0108604	301.208	219.624	411.647	239.531	64.1724	143.164
ENSG00000063177.8	RPL18	protein_coding	0.84538	7.2012	6.09472	0.0135586	0.137259	73.4376	107.108	99.7186	116.922	201.268	314.374
ENSG00000196139.5	AKR1C3	protein_coding	1.30657	2.93783	6.09386	0.0135653	0.137259	8.70113	2.25288	2.87578	6.56564	11.9177	16.5687
ENSG00000184378.1	ACTRT3	protein_coding	-1.45491	3.24475	9.49195	0.00206376	0.038114	14.8168	5.05289	16.2836	10.1538	0.958419	8.80213
ENSG00000134538.2	SLCO1B1	protein_coding	-1.45436	-0.0304247	2.95572	0.0855741	0.403642	3.8285	0.450577	0.485521	0.190862	0.541715	0.517772
ENSG00000260861.1	RP4-576H24.4	protein_coding	-1.45171	4.20234	11.2478	0.000797178	0.0187467	23.8162	28.6438	18.3378	16.3378	15.0013	3.7107
ENSG00000134508.8	CABLES1	protein_coding	-1.45127	6.29765	13.1081	0.000294027	0.00859185	76.57	133.017	100.914	67.2215	33.9614	36.9344
ENSG00000112175.6	BMP5	protein_coding	-1.45067	-2.59332	1.81911	0.177419	0.575397	0.298325	0.128736	0.186739	0.0381723	0	0.431477
ENSG00000169862.14	CTNND2	protein_coding	-1.45024	2.18532	7.63253	0.00573247	0.078767	6.01621	7.62762	4.48173	3.35917	1.29178	3.53811
ENSG00000173237.4	C11orf86	protein_coding	3.28712	-3.72335	6.08112	0.0136634	0.137766	0	0	0.0373478	0.0763447	0.166682	0.258886
ENSG00000161405.12	IKZF3	protein_coding	-1.44879	5.04198	14.4817	0.000141526	0.00479113	74.2828	25.361	32.0817	42.2568	13.2512	8.28435
ENSG00000101132.5	PFDN4	protein_coding	1.11101	2.90342	6.07037	0.0137468	0.138407	4.92236	3.47588	4.40704	6.33661	13.3762	14.4113
ENSG00000197953.5	AADACL2	protein_coding	2.02787	-1.48081	6.06938	0.0137545	0.138407	0.248604	0.0965521	0.0746956	0.458068	0.625056	0.862953
ENSG00000255468.2	RP11-867G23.8	protein_coding	1.50399	1.33307	6.06952	0.0137534	0.138407	2.58548	0.804601	0.709608	2.29034	4.70875	5.00513
ENSG00000173578.6	XCR1	protein_coding	-1.44614	0.987248	5.31572	0.0211339	0.183109	1.78995	2.8322	3.06252	1.52689	1.58347	0.345181
ENSG00000122565.13	CBX3	protein_coding	0.810211	5.98748	6.05874	0.0138376	0.139085	36.4453	43.3519	46.3859	65.0457	89.5496	110.199
[truncated: 18,078 more rows]

## Sheet: allGeneTypes
								Per sample expression (counts per million)
GeneID	GeneName	GeneType	logFC	logCPM	LR	PValue	p.adj	P58a_Normal	P64_Normal	P65_Normal	P58a_Tumour	P64_Tumour	P65_Tumour
ENSG00000105388.9	CEACAM5	protein_coding	12.6636	6.95598	336.986	2.89273e-75	1.6157e-70	0	0.0585025	0.0342398	26.135	470.714	286.633
ENSG00000251562.3	MALAT1	lincRNA	21.7807	12.513	294.442	5.35318e-66	1.49498e-61	0	0	0	12604.4	14180.9	10133
ENSG00000171431.3	KRT20	protein_coding	10.0159	4.75659	223.549	1.52135e-50	2.83245e-46	0	0.0585025	0.0684797	3.53269	113.833	52.2972
ENSG00000101311.10	FERMT1	protein_coding	8.45818	4.76507	216.623	4.93093e-49	6.88531e-45	0.0902603	0.0877538	0.205439	9.63772	45.6291	122.101
ENSG00000119888.6	EPCAM	protein_coding	8.1324	6.07907	210.705	9.63889e-48	1.07674e-43	0.180521	0.702031	0.205439	8.3001	248.323	170.096
ENSG00000118785.9	SPP1	protein_coding	6.91543	8.79176	176.276	3.15142e-40	2.93365e-36	5.37049	4.29994	11.6073	789.676	577.944	1464.62
ENSG00000086548.7	CEACAM6	protein_coding	6.17461	5.07295	159.334	1.58208e-36	1.26237e-32	0.315911	0.994543	0.753277	8.40299	94.2829	110.9
ENSG00000189325.6	C6orf222	protein_coding	8.18974	4.81831	158.298	2.66394e-36	1.8599e-32	0.0451302	0.146256	0.171199	1.7149	146.699	25.518
ENSG00000198758.6	EPS8L3	protein_coding	7.71127	3.45594	128.248	9.90643e-30	6.14793e-26	0	0.263261	0.0342398	1.50911	43.7479	23.6635
ENSG00000189143.8	CLDN4	protein_coding	7.1067	6.56529	125.352	4.26305e-29	2.38108e-25	0.315911	1.93058	0.376638	5.79635	322.723	270.387
ENSG00000058085.10	LAMC2	protein_coding	6.42104	5.80074	122.996	1.39721e-28	7.09452e-25	0.451302	0.906789	0.821756	6.27652	207.563	136.195
ENSG00000171345.9	KRT19	protein_coding	5.51242	4.63526	121.669	2.72732e-28	1.26943e-24	0.0902603	1.46256	1.09568	4.69882	42.2724	112.457
ENSG00000099812.5	C19orf21	protein_coding	6.08363	4.15958	121.262	3.34869e-28	1.43875e-24	0.180521	0.702031	0.308159	3.42979	51.3835	58.6025
ENSG00000165556.8	CDX2	protein_coding	9.61715	2.58187	118.255	1.52454e-27	6.08226e-24	0	0.0292513	0	1.88639	14.3859	22.6992
ENSG00000006611.10	USH1C	protein_coding	6.33386	4.08269	116.319	4.04685e-27	1.50689e-23	0.225651	0.555774	0.136959	3.60128	66.1013	36.1258
ENSG00000079112.5	CDH17	protein_coding	5.47296	5.20761	111.296	5.09767e-26	1.77953e-22	0.631822	1.46256	0.992956	7.06537	135.965	87.0878
ENSG00000249007.1	RP11-510N19.5	processed_transcript	6.69885	3.5857	108.64	1.94565e-25	6.39248e-22	0	0.614277	0.10272	1.37192	38.6206	35.9775
ENSG00000173702.3	MUC13	protein_coding	5.47027	5.05576	104.009	2.01435e-24	6.25054e-21	0.812343	1.11155	0.958716	8.67738	111.989	87.3103
ENSG00000204876.4	AC021218.2	protein_coding	8.12367	2.91219	100.996	9.21818e-24	2.70986e-20	0	0.146256	0	0.342979	35.5221	10.9045
ENSG00000001626.8	CFTR	protein_coding	5.71512	5.68897	100.174	1.39574e-23	3.89789e-20	0.451302	1.95984	0.821756	3.60128	207.009	110.455
ENSG00000184363.5	PKP3	protein_coding	8.36171	2.14258	99.9199	1.58687e-23	4.22063e-20	0	0.0292513	0.0342398	1.13183	12.3202	15.1328
ENSG00000226476.1	RP11-776H12.1	lincRNA	5.81988	4.12724	96.5817	8.56377e-23	2.17418e-19	0.406171	0.789784	0.10272	4.73312	79.3068	23.3668
ENSG00000171747.3	LGALS4	protein_coding	5.23942	4.29593	89.1332	3.69105e-21	8.96347e-18	0.676952	0.906789	0.513598	6.10503	69.1629	46.8078
ENSG00000226812.1	RP5-881L22.5	antisense	8.52269	1.63872	88.9392	4.07133e-21	9.47501e-18	0.0451302	0	0	1.6463	11.6563	6.37951
ENSG00000125398.5	SOX9	protein_coding	6.44117	4.10544	87.2829	9.40569e-21	2.10138e-17	0.225651	0.380267	0.10272	1.7149	46.0717	62.3857
ENSG00000229005.1	RP5-881L22.4	lincRNA	7.21884	3.5039	86.2604	1.57735e-20	3.3885e-17	0.180521	0.117005	0	1.30332	46.2562	23.5894
ENSG00000007952.13	NOX1	protein_coding	6.99258	3.38984	86.0214	1.78e-20	3.68223e-17	0.0902603	0.0585025	0.10272	1.47481	56.3263	6.37951
ENSG00000089356.11	FXYD3	protein_coding	5.71747	2.60147	85.1138	2.81678e-20	5.61887e-17	0.13539	0.263261	0.171199	3.42979	19.2181	15.4295
ENSG00000083857.9	FAT1	protein_coding	4.4894	5.92279	84.9881	3.00167e-20	5.78121e-17	3.15911	5.821	2.43103	22.4309	204.095	144.652
ENSG00000245848.2	CEBPA	protein_coding	10.1019	0.854446	84.6941	3.48282e-20	6.48431e-17	0	0	0	4.73312	3.24605	3.56066
ENSG00000159166.9	LAD1	protein_coding	5.06062	3.90742	84.0748	4.76395e-20	8.58341e-17	0.270781	1.37481	0.410878	3.08681	44.4487	46.2144
ENSG00000112562.14	SMOC2	protein_coding	5.97567	4.37581	83.7932	5.49345e-20	9.58847e-17	0.225651	0.204759	0.753277	1.7149	77.6838	50.6652
ENSG00000170421.6	KRT8	protein_coding	5.70579	6.42217	83.1093	7.76386e-20	1.31407e-16	1.53443	2.77887	1.36959	12.9303	257.102	271.352
ENSG00000106384.6	MOGAT3	protein_coding	10.6328	1.28853	81.9981	1.36219e-19	2.23776e-16	0	0	0	0.205788	7.82002	7.86312
ENSG00000206075.9	SERPINB5	protein_coding	7.72583	1.42692	81.9228	1.41504e-19	2.25816e-16	0	0.0585025	0	1.02894	8.152	8.15984
ENSG00000103460.12	TOX3	protein_coding	5.30997	5.05851	81.5868	1.67733e-19	2.59143e-16	0.496432	1.1408	0.821756	3.18971	147.953	54.3742
ENSG00000229494.1	AC012494.1	lincRNA	8.36602	1.28965	81.541	1.71667e-19	2.59143e-16	0	0	0.0342398	0.720257	6.97162	8.23402
ENSG00000176532.3	PRR15	protein_coding	6.33949	2.45055	81.2627	1.97625e-19	2.90477e-16	0.0902603	0.117005	0.10272	1.23473	17.1524	16.3939
ENSG00000214039.3	RP11-474D1.3	lincRNA	8.5563	1.5859	77.1398	1.59277e-18	2.28109e-15	0	0	0.0342398	0.240086	12.8735	5.78607
ENSG00000175329.7	ISX	protein_coding	7.11978	1.41133	76.3826	2.33696e-18	3.26322e-15	0	0.0585025	0.0342398	0.82315	10.439	5.48935
ENSG00000204610.7	TRIM15	protein_coding	6.53685	2.00578	75.4985	3.65687e-18	4.98173e-15	0	0.204759	0.0342398	0.583065	13.4268	11.498
ENSG00000227498.2	AC018359.3	lincRNA	8.01274	2.1245	74.6528	5.61228e-18	7.46352e-15	0	0	0.0684797	0.240086	21.9477	4.74754
ENSG00000171124.8	FUT3	protein_coding	7.2075	1.65104	73.7004	9.09189e-18	1.18097e-14	0.0451302	0.0585025	0	0.514469	10.9923	8.53074
ENSG00000170689.8	HOXB9	protein_coding	7.7816	2.15625	73.4838	1.01467e-17	1.25941e-14	0.0902603	0	0	0.548767	5.45926	23.8119
ENSG00000260027.1	RP11-357H14.19	processed_transcript	6.32702	2.71277	73.4999	1.00643e-17	1.25941e-14	0.13539	0.0292513	0.171199	1.13183	7.96757	34.1972
ENSG00000261650.1	RP11-474D1.4	lincRNA	8.51981	1.41645	73.0803	1.24481e-17	1.51147e-14	0	0.0292513	0	0.0342979	8.85286	8.38238
ENSG00000142677.3	IL22RA1	protein_coding	6.66446	1.98115	72.966	1.31906e-17	1.56755e-14	0.0451302	0.0585025	0.0684797	0.651661	17.4475	6.45369
ENSG00000164093.10	PITX2	protein_coding	7.51057	1.20869	72.6022	1.586e-17	1.84551e-14	0	0	0.0684797	0.514469	4.75841	10.0885
ENSG00000101074.3	R3HDML	protein_coding	10.3246	0.974612	72.1638	1.98052e-17	2.25755e-14	0	0	0	0.240086	8.77908	3.33812
ENSG00000249295.1	RP11-241G9.3	processed_transcript	8.62483	1.51276	70.6099	4.3532e-17	4.86288e-14	0	0.0292513	0	0.205788	15.0867	2.22541
ENSG00000132698.9	RAB25	protein_coding	5.58213	1.7242	69.6341	7.13925e-17	7.81873e-14	0.0902603	0.0877538	0.171199	1.7149	8.22578	11.2012
ENSG00000176654.6	NANOGP1	protein_coding	7.81755	0.892209	69.145	9.14856e-17	9.82661e-14	0.0451302	0	0	7.68274	0.663964	3.48648
ENSG00000125207.3	PIWIL1	protein_coding	8.32224	1.19086	68.5748	1.22158e-16	1.28736e-13	0	0.0292513	0	0.0685959	9.36927	5.04427
ENSG00000135373.8	EHF	protein_coding	3.98417	4.79285	67.462	2.14792e-16	2.22167e-13	2.21138	2.51561	2.46527	11.0782	78.8273	79.0021
ENSG00000164266.5	SPINK1	protein_coding	5.61697	1.33645	66.2124	4.04859e-16	4.11146e-13	0.0902603	0.0585025	0.10272	3.18971	2.21321	11.2754
ENSG00000249413.1	RP11-25H12.1	processed_transcript	6.637	1.12125	65.9281	4.67676e-16	4.66457e-13	0.0451302	0	0.0684797	0.857448	7.0454	6.00861
ENSG00000179913.5	B3GNT3	protein_coding	5.39862	3.03022	65.6803	5.30344e-16	5.10721e-13	0.270781	0.321764	0.171199	1.85209	28.1447	21.1414
ENSG00000185275.5	CD24P4	pseudogene	4.40831	3.46072	65.6884	5.2815e-16	5.10721e-13	0.586692	1.17005	0.547838	5.21329	24.6036	38.7963
ENSG00000163435.11	ELF3	protein_coding	5.23833	5.45853	65.6024	5.51707e-16	5.22289e-13	1.26364	3.12989	0.445118	8.06002	145.888	119.95
ENSG00000139292.8	LGR5	protein_coding	5.85818	3.97486	65.2129	6.72295e-16	6.25839e-13	0.361041	0.292513	0.239679	1.92068	59.9043	36.5709
ENSG00000083622.8	AC000111.6	antisense	6.1149	2.94441	65.1701	6.87031e-16	6.29072e-13	0.13539	0.117005	0.136959	0.514469	32.7556	14.6877
ENSG00000103534.12	TMC5	protein_coding	4.22619	4.01321	65.0718	7.22194e-16	6.50603e-13	0.676952	1.60882	0.787516	4.01286	70.3433	22.9217
ENSG00000150086.3	GRIN2B	protein_coding	4.79407	3.7505	64.8794	7.96235e-16	7.05919e-13	0.541562	0.848287	0.342398	3.2583	59.5723	19.2127
ENSG00000129354.7	AP1M2	protein_coding	5.58431	1.77493	64.7875	8.34284e-16	7.20648e-13	0.13539	0.0292513	0.205439	1.74919	8.66842	11.4238
ENSG00000180861.5	C12orf36	protein_coding	6.17708	1.57806	64.7772	8.38653e-16	7.20648e-13	0.0902603	0.0292513	0.0684797	1.09753	11.8407	5.71189
ENSG00000225946.1	RP11-395B7.2	processed_transcript	6.65927	1.89297	64.0228	1.22989e-15	1.04082e-12	0.0451302	0.0877538	0.0342398	0.0685959	9.88569	14.1685
ENSG00000231226.1	TRIM31-AS1	antisense	4.69444	2.57637	63.8418	1.3482e-15	1.12391e-12	0.13539	0.175508	0.992956	2.19507	9.8488	25.7406
ENSG00000254290.1	RP11-150O12.3	lincRNA	6.0345	1.67716	63.7472	1.41457e-15	1.1619e-12	0	0.117005	0.10272	0.617363	15.013	4.00574
ENSG00000165215.5	CLDN3	protein_coding	5.54821	3.54256	63.413	1.6761e-15	1.35676e-12	0.315911	0.351015	0.205439	1.612	32.2391	40.2058
ENSG00000163362.6	C1orf106	protein_coding	4.80785	2.9224	63.1726	1.89367e-15	1.51098e-12	0.270781	0.906789	0.171199	2.94962	22.0584	22.0316
ENSG00000227036.2	LINC00511	lincRNA	4.15736	6.33252	62.904	2.17027e-15	1.7073e-12	2.93346	7.02031	5.30718	12.6216	217.559	268.83
ENSG00000111057.6	KRT18	protein_coding	5.0447	6.0949	62.6631	2.4527e-15	1.90268e-12	2.48216	3.04213	1.81471	11.5241	216.858	198.655
ENSG00000236452.1	AC123023.1	lincRNA	6.19929	3.77079	62.6317	2.49207e-15	1.90674e-12	0.180521	0.175508	0.136959	0.480171	66.6546	17.1357
ENSG00000106031.6	HOXA13	protein_coding	10.4783	1.15765	62.3645	2.85418e-15	2.12556e-12	0	0	0	1.30332	12.1727	0
ENSG00000128422.11	KRT17	protein_coding	7.14476	1.15288	62.367	2.85067e-15	2.12556e-12	0	0.0585025	0	0.411575	2.87718	11.7947
ENSG00000203697.7	CAPN8	protein_coding	3.97969	4.31339	61.5735	4.26526e-15	3.13463e-12	1.12825	1.60882	2.08863	5.24758	58.392	57.9349
ENSG00000233041.4	PHGR1	protein_coding	4.88144	2.80763	60.2655	8.28893e-15	6.0126e-12	0.180521	0.380267	0.376638	1.16613	15.4925	27.966
ENSG00000225953.2	SATB2-AS1	lincRNA	5.81118	1.73995	59.2532	1.38633e-14	9.92716e-12	0.13539	0.0585025	0.0684797	0.857448	9.73814	10.7562
ENSG00000232679.1	RP11-400N13.3	lincRNA	5.18279	2.05346	58.7979	1.74727e-14	1.23534e-11	0.225651	0.204759	0.0684797	15.9485	2.17633	7.86312
ENSG00000262745.1	CTD-2377D24.8	processed_transcript	5.56542	2.06525	58.0324	2.57837e-14	1.80016e-11	0.270781	0.0877538	0.0684797	2.09217	11.1398	13.3525
ENSG00000127324.4	TSPAN8	protein_coding	4.90148	5.2642	57.875	2.79311e-14	1.92601e-11	1.30877	1.37481	1.54079	4.9732	106.529	130.261
ENSG00000255404.1	RP11-770G2.5	antisense	5.99528	1.41012	57.7741	2.9402e-14	2.00271e-11	0	0.0292513	0.205439	0.377277	9.22172	7.1955
ENSG00000105357.10	MYH14	protein_coding	5.48958	5.02767	57.4659	3.43884e-14	2.31413e-11	1.3539	1.1408	0.410878	5.93354	118.186	79.0763
ENSG00000168143.8	FAM83B	protein_coding	5.55515	1.71503	57.3711	3.60876e-14	2.39957e-11	0.0902603	0.146256	0.0684797	0.514469	12.6522	7.34386
ENSG00000142661.13	MYOM3	protein_coding	5.4717	1.42821	57.0072	4.34226e-14	2.85333e-11	0.0902603	0.117005	0.0684797	0.685959	9.73814	6.45369
ENSG00000117472.4	TSPAN1	protein_coding	5.255	1.71371	56.9555	4.45787e-14	2.87768e-11	0.13539	0.175508	0.0684797	1.20043	7.30361	12.6107
ENSG00000242207.1	HOXB-AS4	antisense	6.07022	2.57131	56.9447	4.48237e-14	2.87768e-11	0.180521	0.0292513	0.10272	0.891746	7.0454	31.3041
ENSG00000130208.5	APOC1	protein_coding	2.93522	5.62481	56.1662	6.65959e-14	4.22687e-11	9.02603	6.75704	16.5721	49.9035	111.841	116.018
ENSG00000250810.1	AC096753.1	processed_transcript	-11.4728	1.95044	55.4722	9.47888e-14	5.94869e-11	24.957	0	0	0	0	0
ENSG00000137673.4	MMP7	protein_coding	5.54204	3.1225	55.3572	1.005e-13	6.23705e-11	0.361041	0.0292513	0.308159	4.56163	39.4321	9.34673
ENSG00000104413.11	ESRP1	protein_coding	4.75141	3.87443	55.2424	1.06547e-13	6.53966e-11	0.992864	1.05305	0.308159	4.69882	51.9736	33.5295
ENSG00000185269.7	NOTUM	protein_coding	6.26032	1.62671	54.9236	1.25306e-13	7.60741e-11	0.0451302	0.0292513	0.10272	0.0685959	3.46737	17.284
ENSG00000227184.3	EPPK1	protein_coding	5.02213	4.3218	54.6361	1.45043e-13	8.711e-11	0.451302	0.321764	1.12991	2.26366	81.225	40.1316
ENSG00000110347.7	MMP12	lincRNA	5.33216	4.05187	54.5276	1.53282e-13	9.10786e-11	0	0.906789	1.71199	52.5101	24.6773	24.7021
ENSG00000119042.11	SATB2	protein_coding	3.69649	5.442	54.1045	1.90104e-13	1.11769e-10	4.37763	3.51015	5.4099	15.8799	136.74	108.452
ENSG00000204616.5	TRIM31	protein_coding	4.85828	1.54435	53.6913	2.34597e-13	1.36491e-10	0.13539	0.0292513	0.445118	1.98928	6.49209	9.86599
ENSG00000249742.1	RP11-217E13.1	lincRNA	8.34138	1.70123	53.1694	3.05983e-13	1.76189e-10	0.0451302	0	0	0.548767	18.9599	0.148361
ENSG00000153303.12	FRMD1	protein_coding	9.20736	-0.127385	53.0475	3.2558e-13	1.85561e-10	0	0	0	0.548767	1.80746	3.85738
ENSG00000167644.6	C19orf33	protein_coding	5.42038	0.970829	52.9029	3.50454e-13	1.9772e-10	0.0902603	0.0585025	0.0684797	0.857448	4.02067	7.9373
ENSG00000175793.10	SFN	protein_coding	5.54804	1.84721	52.5061	4.28919e-13	2.39568e-10	0.13539	0.146256	0.0342398	0.548767	10.9923	11.3496
ENSG00000198643.2	FAM3D	protein_coding	4.42744	2.07422	51.5564	6.95691e-13	3.84724e-10	0.270781	0.46802	0.171199	1.98928	12.5047	11.498
ENSG00000251026.1	RP11-138J23.1	lincRNA	9.31292	-0.0393285	51.0697	8.91442e-13	4.88143e-10	0	0	0	0.205788	3.87312	2.15123
ENSG00000134398.8	ERN2	protein_coding	4.51093	1.76566	50.7388	1.05515e-12	5.72178e-10	0.225651	0.263261	0.171199	1.612	12.3571	6.82459
ENSG00000259485.1	CTD-2147F2.1	lincRNA	5.36705	1.02884	50.6432	1.10781e-12	5.9496e-10	0.225651	0.0292513	0.0342398	1.92068	4.75841	6.30533
ENSG00000056998.13	GYG2	protein_coding	5.56632	1.18108	50.4869	1.19966e-12	6.38149e-10	0.0451302	0.0292513	0.171199	0.205788	6.12323	8.3082
ENSG00000136542.4	GALNT5	protein_coding	5.0178	2.57294	50.1455	1.4276e-12	7.52235e-10	0.0902603	0.204759	0.479358	0.17149	18.591	18.6193
ENSG00000127831.6	VIL1	protein_coding	3.25775	4.60934	49.8997	1.61807e-12	8.44632e-10	1.66982	3.68566	3.83486	5.79635	85.1719	52.7422
ENSG00000200354.1	SNORA71D	snoRNA	2.91861	4.03634	48.7239	2.94648e-12	1.52382e-09	0.767213	4.76796	5.0675	6.27652	44.5594	41.3926
ENSG00000184012.7	TMPRSS2	protein_coding	5.55602	4.79777	48.6257	3.09781e-12	1.58739e-09	0.857473	1.05305	0.171199	2.77813	127.37	41.0217
ENSG00000149418.5	ST14	protein_coding	2.64904	6.13964	48.4535	3.38222e-12	1.71737e-09	10.6958	20.6514	15.6818	37.8306	196.681	159.043
ENSG00000253363.1	RP11-962G15.1	processed_transcript	5.26236	1.80466	48.3446	3.57526e-12	1.79903e-09	0.13539	0.0585025	0.171199	0.411575	6.82408	15.5037
ENSG00000106541.7	AGR2	protein_coding	3.95187	4.25009	48.1835	3.88144e-12	1.93566e-09	1.39904	1.52107	1.50655	4.52733	65.1423	45.9918
ENSG00000002726.15	ABP1	protein_coding	4.5107	1.82395	48.1107	4.02824e-12	1.99109e-09	0.180521	0.117005	0.410878	1.02894	7.11917	14.391
ENSG00000228651.1	RP11-556E13.1	antisense	2.96718	4.01959	47.82	4.67205e-12	2.28906e-09	3.24937	1.46256	6.91645	32.5144	16.4147	42.357
ENSG00000016402.8	IL20RA	protein_coding	5.28004	1.21284	47.5499	5.36227e-12	2.60438e-09	0.0902603	0.0585025	0.10272	0.445873	9.22172	4.74754
ENSG00000101076.11	HNF4A	protein_coding	6.37808	5.7759	47.4618	5.60863e-12	2.70055e-09	2.07599	0.555774	0.513598	7.51125	214.977	119.356
ENSG00000013588.5	GPRC5A	protein_coding	3.4207	6.40692	47.3106	6.05834e-12	2.89216e-09	6.27309	13.6018	8.35452	18.2808	234.269	257.332
ENSG00000113722.11	CDX1	protein_coding	5.3202	2.08317	46.938	7.32698e-12	3.46814e-09	0.225651	0.117005	0.0684797	0.891746	16.1565	9.34673
ENSG00000248405.5	PRR5-ARHGAP8	protein_coding	3.32609	3.19508	46.8994	7.47251e-12	3.50731e-09	0.406171	1.02379	3.6979	4.15005	16.968	32.4168
ENSG00000074410.9	CA12	protein_coding	4.39974	3.01787	46.826	7.75755e-12	3.61075e-09	0.812343	0.263261	0.650557	4.56163	28.6611	16.023
ENSG00000253972.1	RP11-4K16.2	lincRNA	4.45229	4.0543	46.7989	7.86572e-12	3.63084e-09	1.08312	1.2578	0.547838	3.66988	46.9201	52.6681
ENSG00000213648.6	SULT1A4	protein_coding	-10.5441	1.02589	46.5325	9.01129e-12	4.12554e-09	13.0877	0.0585025	0	0	0	0
ENSG00000225410.1	AC107016.1	pseudogene	4.98636	1.54451	46.4566	9.36726e-12	4.25365e-09	0.13539	0.175508	0.0684797	0.480171	10.4021	7.34386
ENSG00000188112.4	C6orf132	protein_coding	4.2813	3.28351	46.2117	1.0614e-11	4.78091e-09	0.541562	0.760533	0.513598	1.88639	30.8006	27.4467
ENSG00000225421.1	AC019330.1	lincRNA	5.11453	2.37028	46.1935	1.07134e-11	4.78708e-09	0.180521	0.0585025	0.308159	0.960342	20.9149	10.0885
ENSG00000182795.12	C1orf116	protein_coding	4.16477	2.52694	46.0866	1.1314e-11	5.01535e-09	0.225651	0.614277	0.376638	0.99464	22.6117	11.3496
ENSG00000137819.9	PAQR5	protein_coding	3.74059	1.84949	46.0502	1.15262e-11	5.06919e-09	0.225651	0.789784	0.376638	2.77813	10.771	7.78894
ENSG00000065361.8	ERBB3	protein_coding	3.83841	4.55245	45.8133	1.30078e-11	5.67609e-09	1.89547	1.57957	2.36255	5.96784	84.6554	51.0361
ENSG00000233283.2	RP11-357H14.20	processed_transcript	5.38313	1.71257	45.793	1.31431e-11	5.69065e-09	0.13539	0.0292513	0.136959	0.377277	4.46331	16.8389
ENSG00000205277.5	MUC12	protein_coding	5.50805	4.19132	45.3626	1.63732e-11	7.03468e-09	0.586692	0.0877538	0.582077	2.94962	80.0446	29.8947
ENSG00000169876.9	MUC17	protein_coding	5.67969	0.948554	45.061	1.90987e-11	8.14306e-09	0.0451302	0	0.136959	0.240086	7.22983	4.67336
ENSG00000163501.5	IHH	protein_coding	4.45122	1.37617	44.8819	2.09286e-11	8.85565e-09	0.0902603	0.204759	0.239679	0.548767	8.37333	7.1955
ENSG00000166145.9	SPINT1	protein_coding	2.92905	4.17747	44.6425	2.36498e-11	9.93183e-09	2.79807	5.06047	2.36255	10.2208	59.019	33.307
ENSG00000108375.8	RNF43	protein_coding	5.06278	7.04483	44.2241	2.92854e-11	1.22068e-08	4.42276	2.98363	4.82782	12.3473	245.409	586.693
ENSG00000147676.9	MAL2	lincRNA	4.93399	2.0519	44.1916	2.97759e-11	1.23193e-08	0.225651	0.146256	0.136959	0.788853	15.013	10.0144
ENSG00000118322.8	ATP10B	protein_coding	3.39995	4.62541	44.005	3.27544e-11	1.34519e-08	2.88833	3.27614	2.25983	8.12861	97.1232	40.0574
ENSG00000263281.1	AC103702.1	protein_coding	9.20382	-0.123656	42.9594	5.58865e-11	2.27846e-08	0	0	0	0	1.21727	5.26681
ENSG00000007062.7	PROM1	protein_coding	4.29214	3.80298	42.7266	6.2951e-11	2.54788e-08	1.12825	0.877538	0.650557	3.56699	28.698	55.4127
ENSG00000131771.8	PPP1R1B	protein_coding	4.04297	2.89179	42.3869	7.48913e-11	3.00934e-08	0.631822	0.555774	0.582077	2.40086	16.304	27.5209
ENSG00000104369.4	JPH1	protein_coding	4.50621	3.17979	42.1113	8.62236e-11	3.43219e-08	0.586692	0.263261	0.582077	2.29796	35.5221	17.6549
ENSG00000163898.5	LIPH	protein_coding	4.09628	4.09711	42.1018	8.66435e-11	3.43219e-08	0.676952	1.84283	0.445118	1.612	81.4832	19.8062
ENSG00000112818.5	MEP1A	protein_coding	3.96325	3.03533	42.0334	8.97288e-11	3.52938e-08	0.496432	0.526523	0.924476	2.02358	29.362	18.3226
ENSG00000147697.4	GSDMC	protein_coding	4.82843	0.506551	41.5913	1.12495e-10	4.38905e-08	0.0902603	0	0.205439	1.26902	1.29104	6.82459
ENSG00000182580.2	EPHB3	protein_coding	2.67622	4.03894	41.5798	1.13156e-10	4.38905e-08	1.17338	5.61624	4.34846	5.79635	50.5719	34.7906
ENSG00000101670.6	LIPG	protein_coding	3.92325	3.19615	41.5462	1.15116e-10	4.4039e-08	1.9406	0.643528	0.684797	6.85959	24.9724	23.1443
ENSG00000188373.4	C10orf99	protein_coding	6.6974	-0.256288	41.5505	1.14868e-10	4.4039e-08	0	0	0.0342398	0.480171	3.35671	1.40943
ENSG00000137699.10	TRIM29	protein_coding	4.60949	0.797257	41.4235	1.22576e-10	4.6574e-08	0.180521	0.204759	0	2.46945	2.8034	5.71189
ENSG00000164176.8	EDIL3	protein_coding	3.0399	3.15787	41.194	1.37848e-10	5.20227e-08	1.03799	2.45711	1.88319	9.32904	15.5294	26.5566
ENSG00000112378.10	PERP	protein_coding	4.20322	5.31103	41.0829	1.45904e-10	5.46936e-08	4.51302	2.19385	2.36255	10.2894	101.992	132.635
ENSG00000250930.1	LNX1-AS1	antisense	10.1399	0.815197	41.0555	1.47964e-10	5.50957e-08	0	0	0	0	10.5865	0
ENSG00000130675.9	MNX1	protein_coding	5.41502	1.06825	40.7622	1.71929e-10	6.35957e-08	0.13539	0.0292513	0.0342398	0.377277	8.33644	4.37664
ENSG00000171346.9	KRT15	protein_coding	5.14143	0.547637	40.7284	1.74924e-10	6.42777e-08	0	0.0877538	0.10272	0.342979	1.91812	7.5664
ENSG00000204969.5	PCDHA2	protein_coding	4.38305	0.934818	40.6884	1.78544e-10	6.51791e-08	0.270781	0.0292513	0.205439	3.46409	5.53303	2.44795
ENSG00000120586.4	MRC1	protein_coding	-3.62751	5.63861	40.4646	2.00208e-10	7.26131e-08	235.986	18.5453	39.4443	2.91532	3.83624	8.45656
ENSG00000164749.7	HNF4G	protein_coding	3.69453	3.73528	40.4492	2.01791e-10	7.2715e-08	0.631822	1.84283	1.0272	1.6463	39.8379	39.6865
ENSG00000167767.9	KRT80	protein_coding	3.95007	2.37754	40.393	2.07681e-10	7.43576e-08	0.361041	0.994543	0.171199	1.57771	18.3328	11.2754
ENSG00000232661.1	AC000111.3	antisense	7.0853	-0.0399529	40.3405	2.13342e-10	7.5898e-08	0	0.0292513	0	0.102894	4.72152	1.18689
ENSG00000183748.4	MRC1L1	protein_coding	-2.25001	6.29671	39.9354	2.62502e-10	9.27962e-08	276.738	43.1456	78.2038	49.9378	12.6153	19.4353
ENSG00000164171.5	ITGA2	protein_coding	3.14857	4.58813	39.8249	2.77782e-10	9.75803e-08	4.46789	3.59791	3.25279	10.8038	64.2939	65.9464
ENSG00000228499.1	TMSB10P1	pseudogene	-7.40393	2.10887	39.6743	3.00053e-10	1.04745e-07	27.6197	0.0292513	0.0684797	0.0685959	0.0368869	0
ENSG00000179674.2	ARL14	protein_coding	4.02334	2.06111	39.3382	3.56393e-10	1.22876e-07	0.0451302	1.02379	0.205439	0.205788	17.9639	6.45369
ENSG00000226320.1	AC018359.1	lincRNA	5.92218	7.14041	39.3467	3.54856e-10	1.22876e-07	1.89547	1.1993	1.84895	5.96784	685.027	180.407
ENSG00000257938.1	AC005895.4	3prime_overlapping_ncrna	8.88096	-0.450458	39.1293	3.96656e-10	1.35919e-07	0	0	0	0.102894	3.61492	0.815984
ENSG00000184302.6	SIX6	protein_coding	-10.7274	1.22694	39.0088	4.21895e-10	1.43686e-07	15.1186	0	0	0	0	0
ENSG00000241388.2	HNF1A-AS1	antisense	4.73951	0.989157	38.5172	5.42746e-10	1.83724e-07	0.13539	0.146256	0.0342398	0.411575	6.93474	5.04427
ENSG00000248771.1	RP11-294O2.2	lincRNA	4.39575	1.84094	38.4957	5.48735e-10	1.84633e-07	0.13539	0.438769	0.10272	0.274383	14.1277	7.49222
ENSG00000213886.3	UBD	protein_coding	4.17047	1.61709	38.4459	5.62923e-10	1.88272e-07	0.631822	0	0.582077	6.07073	5.82813	6.37951
ENSG00000183960.4	KCNH8	protein_coding	3.04983	5.20286	38.4183	5.70948e-10	1.8982e-07	2.66268	4.70945	7.25885	6.7224	132.203	76.6283
ENSG00000096696.9	DSP	protein_coding	4.35784	5.94027	38.2891	6.10015e-10	2.01608e-07	6.36335	3.59791	2.22559	13.0675	241.203	118.466
ENSG00000200229.1	SNORD3B-1	snoRNA	3.89385	6.1365	38.2256	6.30215e-10	2.07059e-07	0	29.7485	18.7977	21.3333	180.783	188.492
ENSG00000144852.12	NR1I2	protein_coding	4.49934	3.06069	37.8864	7.49847e-10	2.44924e-07	0.586692	0.497272	0.273919	1.57771	30.1366	19.6578
ENSG00000164379.4	FOXQ1	protein_coding	4.60322	1.13181	37.6636	8.40592e-10	2.72968e-07	0.180521	0.0585025	0.10272	0.82315	1.95501	11.7947
ENSG00000103888.11	KIAA1199	protein_coding	3.07453	5.94403	37.519	9.05266e-10	2.9227e-07	11.1472	7.83934	10.3062	23.2197	158.503	179.22
ENSG00000183840.5	GPR39	protein_coding	3.48789	4.47663	37.4598	9.33181e-10	2.99551e-07	0.947733	1.52107	3.04735	4.08145	104.464	23.2926
ENSG00000253687.1	CTC-348L5.1	antisense	4.04905	2.56309	37.2962	1.01482e-09	3.23896e-07	0.361041	0.380267	0.445118	1.26902	24.8618	9.56927
ENSG00000006704.6	GTF2IRD1	protein_coding	2.32154	5.12864	37.2155	1.05768e-09	3.35659e-07	6.40848	11.642	10.4089	18.8982	97.6027	72.6968
ENSG00000249001.1	RP11-742B18.1	antisense	3.15914	2.24114	36.8639	1.26672e-09	3.99517e-07	1.62469	0.146256	1.16415	13.8907	1.88123	11.6463
ENSG00000249395.2	RP11-697M17.1	lincRNA	4.40782	1.92726	36.8539	1.27321e-09	3.99517e-07	0.270781	0.263261	0.10272	1.06324	5.86502	17.5807
ENSG00000181885.13	CLDN7	protein_coding	3.9177	3.08064	36.7905	1.31533e-09	4.10426e-07	0.902603	0.672779	0.616317	2.57235	28.4029	20.3254
ENSG00000189334.4	S100A14	protein_coding	4.69977	2.28815	36.5248	1.50734e-09	4.67728e-07	0.180521	0.380267	0.0342398	1.09753	5.6437	25.073
ENSG00000010438.11	PRSS3	protein_coding	4.24646	2.98121	36.4714	1.54921e-09	4.78063e-07	0.406171	0.438769	0.410878	1.02894	33.5671	13.5008
ENSG00000176153.10	GPX2	protein_coding	3.68267	3.91445	36.4027	1.60481e-09	4.92502e-07	1.03799	1.17005	1.40383	2.46945	23.5707	68.6168
ENSG00000167880.3	EVPL	protein_coding	3.7673	3.2777	36.2206	1.76198e-09	5.37778e-07	0.496432	0.877538	0.719037	1.54341	12.726	47.3271
ENSG00000152128.13	TMEM163	protein_coding	2.25089	4.70138	36.2056	1.77556e-09	5.3898e-07	5.05458	8.16111	12.7715	32.4801	36.5549	68.2459
ENSG00000166866.8	MYO1A	protein_coding	3.41664	2.49404	36.0333	1.9397e-09	5.85622e-07	0.631822	0.789784	0.753277	2.33226	17.0786	14.0943
ENSG00000231748.1	RP11-227H15.5	antisense	6.11324	-0.226374	35.9866	1.98681e-09	5.96619e-07	0	0.0585025	0	0.0685959	2.87718	2.59631
ENSG00000168646.8	AXIN2	protein_coding	2.97429	4.24098	35.9309	2.0444e-09	6.1063e-07	3.47502	3.80267	2.56799	8.2658	52.4532	48.8107
ENSG00000015413.5	DPEP1	protein_coding	4.42485	3.26115	35.8427	2.1391e-09	6.35517e-07	0.767213	0.555774	0.308159	2.02358	19.5501	39.0189
ENSG00000117595.6	IRF6	protein_coding	3.24873	4.14847	35.8113	2.17382e-09	6.42415e-07	2.12112	2.04759	2.73919	4.73312	47.6948	53.4099
ENSG00000188910.7	GJB3	protein_coding	4.44081	0.485311	35.4779	2.57961e-09	7.58323e-07	0.0451302	0.263261	0.0342398	0.445873	5.05351	3.0414
ENSG00000159263.9	SIM2	protein_coding	4.39866	3.00016	35.3423	2.76564e-09	8.08755e-07	0.541562	0.351015	0.410878	1.30332	29.1775	18.7676
ENSG00000250546.1	RP11-8L2.1	lincRNA	3.64828	2.79292	35.1693	3.02252e-09	8.79271e-07	0.496432	0.643528	0.719037	1.612	10.1439	31.8234
ENSG00000120756.8	PLS1	protein_coding	3.58609	4.74866	35.1108	3.11471e-09	8.92147e-07	2.97859	2.25235	2.49951	5.93354	100.295	54.5968
ENSG00000140807.4	NKD1	protein_coding	2.2372	6.09116	35.1112	3.11404e-09	8.92147e-07	11.2374	25.0683	19.5167	30.6624	211.989	123.214
ENSG00000237643.1	RP11-462G2.1	lincRNA	5.75519	1.99874	35.1265	3.08964e-09	8.92147e-07	0.13539	0	0.10272	0.0685959	15.013	10.0885
ENSG00000163032.6	VSNL1	protein_coding	4.14438	3.33217	34.9639	3.35869e-09	9.57124e-07	0.315911	0.409518	0.376638	1.23473	54.482	4.8959
ENSG00000263873.1	RP11-334E6.12	sense_intronic	5.64729	-0.430875	34.8797	3.50724e-09	9.94383e-07	0.0902603	0	0	1.23473	0.627077	3.11558
ENSG00000243709.1	LEFTY1	protein_coding	4.88007	1.29444	34.8667	3.5306e-09	9.9595e-07	0.0902603	0.117005	0.0684797	0.102894	12.2465	2.52213
ENSG00000250786.1	CTD-2001E22.2	lincRNA	4.18983	1.41425	34.6559	3.93443e-09	1.10429e-06	0.225651	0.146256	0.205439	0.617363	8.41021	7.49222
ENSG00000233376.1	RP5-881L22.6	lincRNA	8.48517	-0.850176	34.6378	3.97117e-09	1.10903e-06	0	0	0	0.102894	2.61897	0.741804
ENSG00000261553.1	RP11-29G8.3	processed_transcript	3.90513	2.59267	34.4073	4.4704e-09	1.24224e-06	0.361041	0.614277	0.376638	1.06324	11.2136	25.7406
ENSG00000117650.8	NEK2	protein_coding	3.70025	0.876749	34.2007	4.97111e-09	1.37454e-06	0	0.409518	0.376638	0.926044	5.68058	4.22828
ENSG00000083307.6	GRHL2	protein_coding	3.41695	3.91278	34.1339	5.1447e-09	1.41553e-06	2.03086	2.01834	1.19839	4.45873	56.9903	27.4467
ENSG00000259649.1	RP11-351M8.1	protein_coding	6.02922	-0.279536	33.9839	5.55687e-09	1.52144e-06	0	0	0.0684797	0.0342979	2.36076	3.0414
ENSG00000146477.4	SLC22A3	protein_coding	5.63763	3.95395	33.8569	5.93174e-09	1.61615e-06	0.992864	0.146256	0.239679	2.33226	68.1301	24.9988
ENSG00000134668.8	SPOCD1	protein_coding	4.15591	0.421829	33.8279	6.02084e-09	1.63247e-06	0.225651	0.146256	0.0342398	1.40622	3.28293	3.56066
ENSG00000075223.9	SEMA3C	protein_coding	2.31449	6.28819	33.7494	6.26877e-09	1.69148e-06	25.9498	14.3624	35.3698	95.1082	173.922	141.685
ENSG00000253508.1	RP1-170O19.14	lincRNA	8.79739	-0.489043	33.6892	6.4659e-09	1.73628e-06	0	0	0	0.377277	3.87312	0
ENSG00000130513.3	GDF15	protein_coding	3.51979	4.68506	33.6461	6.61086e-09	1.74997e-06	3.06885	4.21218	1.40383	5.79635	81.225	66.7623
ENSG00000167183.2	PRR15L	protein_coding	3.64435	2.43053	33.6601	6.56343e-09	1.74997e-06	0.586692	0.614277	0.479358	1.74919	11.9145	19.5094
ENSG00000238273.2	AC012360.6	antisense	4.635	0.459134	33.6506	6.59536e-09	1.74997e-06	0	0.117005	0.136959	0.205788	5.97568	2.15123
ENSG00000162545.5	CAMK2N1	protein_coding	4.04397	2.63441	33.4544	7.29563e-09	1.92212e-06	0.541562	0.380267	0.445118	1.37192	21.837	14.6877
ENSG00000224245.1	RP11-533K9.3	pseudogene	4.13937	1.12489	33.4372	7.36015e-09	1.93002e-06	0.225651	0.117005	0.171199	0.651661	6.89785	5.93443
ENSG00000249743.1	RP11-60A8.1	lincRNA	5.2993	-0.112822	33.3954	7.52008e-09	1.96274e-06	0.0451302	0.0292513	0.0342398	0.205788	1.84434	4.1541
ENSG00000042493.10	CAPG	protein_coding	2.0532	5.96177	33.3142	7.8406e-09	2.03688e-06	14.577	30.5091	24.3103	75.3183	107.12	135.305
ENSG00000106078.13	COBL	protein_coding	3.80619	5.44596	33.2397	8.1468e-09	2.10663e-06	5.82179	3.51015	2.56799	9.77491	169.053	82.1919
ENSG00000142273.6	CBLC	protein_coding	3.14426	1.81315	33.188	8.36652e-09	2.15347e-06	0.270781	0.643528	0.890236	1.44051	8.70531	10.5336
ENSG00000266997.1	RP11-886H22.1	protein_coding	-8.21122	-0.941568	33.1764	8.41678e-09	2.15647e-06	1.66982	0.0877538	1.30111	0	0	0
ENSG00000100985.7	MMP9	protein_coding	2.30051	5.1026	33.1641	8.47001e-09	2.1602e-06	6.31822	10.8522	11.7785	31.2111	112.062	38.648
ENSG00000111319.8	SCNN1A	protein_coding	2.94422	3.75794	33.1532	8.51758e-09	2.16246e-06	1.89547	2.31085	1.98591	5.62486	54.1869	17.7291
ENSG00000183742.7	MACC1	protein_coding	2.98451	6.7901	33.1095	8.71122e-09	2.20161e-06	18.0069	12.6073	18.4895	44.7931	433.79	159.191
ENSG00000240764.2	PCDHGC5	protein_coding	-8.26143	-0.603417	33.0567	8.95102e-09	2.25203e-06	0	1.17005	2.25983	0	0	0
ENSG00000019505.3	SYT13	protein_coding	4.18104	1.03773	33.0417	9.02019e-09	2.25926e-06	0.0902603	0.351015	0.0342398	0.274383	9.99635	1.85451
ENSG00000265933.1	LINC00668	lincRNA	8.22127	-1.15823	33.009	9.17348e-09	2.28739e-06	0	0	0	0.0685959	1.51236	1.40943
ENSG00000267709.1	AC024592.9	antisense	4.61395	0.46584	32.9348	9.5303e-09	2.3658e-06	0.0902603	0.117005	0.0342398	0.274383	5.60681	2.59631
ENSG00000250697.1	CTD-2066L21.3	processed_transcript	3.14126	2.15763	32.9102	9.65131e-09	2.37473e-06	0.586692	0.702031	0.821756	2.81243	6.12323	18.1
ENSG00000257073.1	AC011933.1	pseudogene	9.57414	0.332952	32.9123	9.6411e-09	2.37473e-06	0	0	0	0	0	9.12419
ENSG00000253821.1	RP11-246K15.1	lincRNA	3.41653	1.20092	32.8378	1.00178e-08	2.4541e-06	0.225651	0.23401	0.547838	4.73312	1.36482	7.9373
ENSG00000102554.8	KLF5	protein_coding	2.82575	6.15811	32.7307	1.05854e-08	2.58182e-06	14.7124	8.98014	16.6748	29.702	209.591	168.983
ENSG00000139915.13	MDGA2	protein_coding	-3.09387	3.60948	32.7212	1.06373e-08	2.5832e-06	0.992864	41.2735	17.5308	0.308681	1.99189	3.48648
ENSG00000230698.1	CTD-2330K9.2	antisense	4.4357	0.771692	32.5934	1.13601e-08	2.7468e-06	0.13539	0.117005	0.0684797	0.308681	4.86907	5.63771
ENSG00000175311.5	ANKS4B	protein_coding	6.51743	-0.632637	32.5656	1.15238e-08	2.76246e-06	0	0.0292513	0	0.0342979	2.5452	1.55779
ENSG00000259426.1	RP11-253M7.1	processed_transcript	3.39228	0.849988	32.5731	1.14792e-08	2.76246e-06	0.180521	0.380267	0.273919	1.44051	5.27483	3.85738
ENSG00000250522.1	AC004066.3	antisense	8.23378	-1.15341	32.4219	1.24078e-08	2.96164e-06	0	0	0	0.0342979	1.32793	1.70615
ENSG00000229960.1	RP11-278H7.4	lincRNA	5.05185	0.195023	32.3754	1.27088e-08	3.02057e-06	0.0902603	0.0292513	0.0342398	0.240086	3.46737	3.63484
ENSG00000143429.4	AC027612.6	pseudogene	3.18372	3.70474	32.3474	1.28929e-08	3.05136e-06	1.08312	1.1408	3.15007	4.35584	50.5719	20.6963
ENSG00000124429.12	POF1B	protein_coding	4.31482	5.43929	32.3142	1.31151e-08	3.09085e-06	6.81465	3.21764	1.26687	11.2497	132.977	119.875
ENSG00000198944.4	SOWAHA	protein_coding	5.17574	0.0214566	32.2278	1.37117e-08	3.21787e-06	0	0.0585025	0.0684797	0.102894	4.5002	1.63197
ENSG00000180921.6	FAM83H	protein_coding	2.99657	2.51358	32.1369	1.43686e-08	3.35791e-06	0.541562	1.11155	1.30111	2.02358	13.0211	18.5451
ENSG00000151364.11	KCTD14	protein_coding	4.71323	0.345994	32.1267	1.4444e-08	3.36149e-06	0.0451302	0.146256	0.0342398	0.137192	3.79935	4.1541
ENSG00000258039.2	RP11-406H4.1	lincRNA	-5.05531	0.177039	32.0496	1.50284e-08	3.48297e-06	0.270781	1.98909	3.62942	0.0685959	0.0368869	0
ENSG00000182798.6	MAGEB17	protein_coding	5.39717	0.352356	31.938	1.59169e-08	3.67365e-06	0.0451302	0.0877538	0	0.754555	6.71342	0.0741804
ENSG00000062038.9	CDH3	protein_coding	4.36749	1.8299	31.9165	1.60944e-08	3.69932e-06	0.270781	0.175508	0.171199	0.514469	10.4759	11.2754
ENSG00000138771.10	SHROOM3	protein_coding	3.12616	5.20267	31.8923	1.62966e-08	3.73045e-06	3.83606	5.52849	4.45118	6.20793	119.772	92.0578
ENSG00000105523.2	FAM83E	protein_coding	3.59841	0.924443	31.7043	1.79522e-08	4.09267e-06	0.13539	0.321764	0.239679	0.617363	4.7953	6.23115
ENSG00000259498.1	RP11-244F12.3	antisense	3.63072	1.16131	31.5302	1.9636e-08	4.45834e-06	0.315911	0.292513	0.171199	1.06324	7.82002	4.45082
ENSG00000178773.10	CPNE7	protein_coding	3.18823	1.45517	31.4235	2.07452e-08	4.6911e-06	0.361041	0.292513	0.787516	1.6463	5.60681	9.05001
ENSG00000133216.12	EPHB2	protein_coding	2.22143	4.98336	31.4146	2.08408e-08	4.69372e-06	7.40135	10.0039	9.03932	22.7395	105.423	40.1316
ENSG00000133477.11	FAM83F	protein_coding	4.3126	1.68931	31.3579	2.14579e-08	4.8133e-06	0.270781	0.146256	0.171199	0.548767	11.3612	8.01148
ENSG00000177106.9	EPS8L2	protein_coding	2.86683	3.33742	31.3491	2.1556e-08	4.81597e-06	1.57956	2.04759	1.88319	4.08145	25.9315	28.5594
ENSG00000198744.5	RP5-857K21.11	pseudogene	2.48308	4.19096	31.2917	2.22032e-08	4.94079e-06	5.09971	6.87405	2.94463	14.0965	41.3871	44.3599
ENSG00000253767.1	PCDHGA8	protein_coding	9.41022	0.162546	31.2766	2.23766e-08	4.95961e-06	0	0	0	0	0	8.15984
ENSG00000157388.8	CACNA1D	protein_coding	2.78224	5.31484	31.254	2.26376e-08	4.99762e-06	3.47502	6.08426	7.70397	7.61414	161.712	59.9377
ENSG00000181625.13	SLX1B	protein_coding	-7.45288	0.799927	31.2032	2.32388e-08	5.11016e-06	11.1923	0	0	0	0	0.0741804
ENSG00000139515.5	PDX1	protein_coding	5.6991	-0.472763	30.9775	2.61039e-08	5.65883e-06	0	0.0585025	0	0.137192	1.36482	3.4123
ENSG00000143375.9	CGN	protein_coding	3.564	3.49188	30.9863	2.59863e-08	5.65883e-06	2.07599	1.40406	0.650557	4.11575	40.9813	21.2898
ENSG00000244649.1	CTD-2377D24.6	lincRNA	5.61854	-0.100398	30.993	2.58961e-08	5.65883e-06	0.0902603	0	0	0.205788	3.17227	2.59631
ENSG00000248778.1	RP11-311D14.1	pseudogene	8.00135	-1.37261	30.9749	2.61392e-08	5.65883e-06	0	0	0	0.102894	1.4017	1.03853
ENSG00000231252.1	RP11-436K8.1	lincRNA	3.48342	2.18671	30.8666	2.76394e-08	5.9605e-06	0.406171	0.936041	0.308159	1.33762	10.5497	15.8004
ENSG00000198203.5	SULT1C2	protein_coding	3.01074	1.77239	30.8138	2.84011e-08	6.10121e-06	0.451302	1.31631	0.410878	2.84673	8.70531	7.78894
ENSG00000254560.1	RP11-1L12.3	antisense	3.87761	1.45081	30.7908	2.87401e-08	6.15039e-06	0.496432	0.175508	0.136959	1.88639	2.84029	12.6848
ENSG00000081277.7	PKP1	protein_coding	4.79187	-0.500764	30.7211	2.97904e-08	6.35082e-06	0	0.0585025	0.0684797	0.480171	1.18038	3.0414
ENSG00000091138.8	SLC26A3	protein_coding	3.07654	1.46638	30.6759	3.04931e-08	6.46128e-06	0.315911	0.906789	0.308159	1.612	9.33239	4.74754
ENSG00000157227.8	MMP14	protein_coding	1.96562	5.21402	30.6729	3.05399e-08	6.46128e-06	14.0806	12.0223	15.6818	49.732	47.6579	94.0607
ENSG00000183317.11	EPHA10	protein_coding	3.89709	0.84803	30.6252	3.13007e-08	6.59723e-06	0.451302	0.204759	0.0342398	1.6463	5.82813	3.18976
ENSG00000197085.6	NPSR1-AS1	lincRNA	3.29509	1.44836	30.491	3.35423e-08	7.04313e-06	0.315911	0.409518	0.445118	1.06324	6.38143	9.05001
ENSG00000243766.2	HOTTIP	antisense	8.84116	-0.447474	30.479	3.37502e-08	7.06024e-06	0	0	0	0.17149	4.20511	0
ENSG00000039068.13	CDH1	protein_coding	3.97488	6.58177	30.3189	3.66536e-08	7.6106e-06	6.63413	8.71688	3.80062	9.32904	390.005	180.481
ENSG00000263887.1	RP11-51L5.5	pseudogene	-7.2217	0.627526	30.3203	3.66267e-08	7.6106e-06	9.79325	0.0585025	0.0684797	0	0.0368869	0
ENSG00000165078.7	CPA6	protein_coding	3.32071	3.54661	30.3053	3.69113e-08	7.61603e-06	1.57956	0.936041	1.16415	11.0439	52.3425	4.59918
ENSG00000181291.5	TMEM132E	protein_coding	-3.71424	1.96531	30.3032	3.69525e-08	7.61603e-06	1.85034	7.81009	10.135	0.651661	0.258208	0.519263
ENSG00000166143.5	PPP1R14D	protein_coding	3.88207	0.669323	30.2563	3.78557e-08	7.77349e-06	0.180521	0.146256	0.136959	0.617363	3.35671	6.08279
ENSG00000223400.1	AP006748.1	lincRNA	8.10606	-1.25645	30.2011	3.89489e-08	7.9687e-06	0	0	0	0.0342979	1.77057	0.890164
ENSG00000162069.10	CCDC64B	protein_coding	3.45822	1.55774	30.1413	4.01678e-08	8.18807e-06	0.315911	0.497272	0.239679	0.891746	11.0292	5.48935
ENSG00000115461.4	IGFBP5	protein_coding	3.17779	4.92739	30.1202	4.06089e-08	8.18834e-06	3.33963	8.27811	2.02015	20.2015	27.3332	136.047
ENSG00000233532.1	LINC00460	lincRNA	8.04665	-1.34077	30.1241	4.05262e-08	8.18834e-06	0	0	0	0.0685959	0.700851	2.07705
ENSG00000254089.1	RP11-388K12.2	lincRNA	8.54568	-0.760451	30.1335	4.03305e-08	8.18834e-06	0	0	0	0.0342979	3.24605	0.296721
ENSG00000095970.12	TREM2	protein_coding	2.56136	3.41687	30.0868	4.13123e-08	8.30022e-06	1.39904	2.63261	5.68381	13.2733	21.6895	21.809
ENSG00000175445.10	LPL	protein_coding	2.57627	4.18125	30.0525	4.20502e-08	8.41817e-06	6.63413	2.57411	5.17022	27.747	50.1662	20.1771
ENSG00000153294.7	GPR115	protein_coding	4.4204	-0.0118475	29.9191	4.50464e-08	8.98578e-06	0	0.0585025	0.205439	0.240086	2.8034	3.18976
ENSG00000163630.6	SYNPR	protein_coding	3.57447	1.55067	29.7442	4.92973e-08	9.79876e-06	0.225651	0.321764	0.308159	0.720257	12.5415	4.07992
ENSG00000132692.13	BCAN	protein_coding	4.10269	0.639022	29.6794	5.09742e-08	1.00962e-05	0.0451302	0.321764	0.0684797	0.377277	3.13539	6.37951
ENSG00000162105.9	SHANK2	protein_coding	3.29041	5.1036	29.6559	5.15949e-08	1.0183e-05	4.15198	4.15368	3.42398	6.07073	121.874	76.1832
ENSG00000091136.9	LAMB1	protein_coding	2.17376	5.89494	29.6283	5.23363e-08	1.02929e-05	21.482	18.7208	15.8873	43.1811	140.797	132.041
ENSG00000111537.4	IFNG	protein_coding	-2.11624	5.64402	29.5977	5.31668e-08	1.03831e-05	163.732	22.2895	44.6145	62.7995	6.45521	6.67623
ENSG00000236212.1	AC009262.2	lincRNA	4.19922	-0.188948	29.6028	5.30285e-08	1.03831e-05	0.0902603	0.117005	0.0342398	0.788853	1.99189	2.74467
ENSG00000135750.10	KCNK1	protein_coding	3.48504	1.47201	29.5782	5.37057e-08	1.04518e-05	0.0902603	0.789784	0.342398	1.44051	3.76246	11.7947
ENSG00000109625.13	CPZ	protein_coding	7.93414	-1.45579	29.5552	5.43474e-08	1.0536e-05	0	0	0	0.102894	0.663964	1.85451
ENSG00000204361.6	NXPE2	protein_coding	5.1262	-0.96131	29.5492	5.45153e-08	1.0536e-05	0.0451302	0	0.0342398	0.926044	1.36482	0.890164
ENSG00000230903.3	RPL9P8	pseudogene	-9.27301	-0.223621	29.4685	5.68331e-08	1.09461e-05	5.50588	0	0.0342398	0	0	0
ENSG00000163710.3	PCOLCE2	protein_coding	3.70367	0.317398	29.3943	5.90522e-08	1.13344e-05	0.180521	0.0877538	0.205439	1.37192	1.4017	5.11845
ENSG00000197093.6	GAL3ST4	protein_coding	2.77898	1.91544	29.3753	5.96319e-08	1.14064e-05	0.496432	0.965292	1.30111	4.9046	6.01256	10.3111
ENSG00000226204.1	AL157359.3	lincRNA	8.08334	-1.28752	29.3529	6.03277e-08	1.15001e-05	0	0	0	0	1.6968	0.964345
ENSG00000007306.9	CEACAM7	protein_coding	8.04136	-0.979334	29.3031	6.18962e-08	1.1759e-05	0	0	0	2.60664	0.368869	0.0741804
ENSG00000090539.11	CHRD	protein_coding	-3.39144	1.17449	29.2127	6.48528e-08	1.21963e-05	3.97145	2.98363	4.45118	0.891746	0.0737738	0.519263
ENSG00000185697.11	MYBL1	protein_coding	-2.1772	4.90517	29.217	6.47086e-08	1.21963e-05	59.0303	33.8437	45.3336	20.4073	10.6972	6.00861
ENSG00000243081.2	RP11-231E6.1	lincRNA	5.39475	-0.689972	29.2226	6.45231e-08	1.21963e-05	0	0.0292513	0.0342398	0.308681	2.72963	0.741804
ENSG00000140873.11	ADAMTS18	protein_coding	3.02167	1.46262	29.1934	6.55006e-08	1.22768e-05	0.722083	0.555774	0.376638	2.74383	7.30361	5.71189
ENSG00000143217.6	PVRL4	protein_coding	3.24156	0.670224	29.1475	6.70726e-08	1.25293e-05	0.180521	0.409518	0.273919	2.29796	2.95095	4.07992
ENSG00000140832.5	MARVELD3	protein_coding	3.68096	0.945761	29.0631	7.00596e-08	1.30437e-05	0.180521	0.263261	0.136959	0.514469	7.8938	3.0414
ENSG00000224607.3	IGKV1D-27	IG_V_pseudogene	-6.75175	-0.391602	29.0308	7.12366e-08	1.32188e-05	4.55815	0.204759	0.0684797	0.0342979	0	0
ENSG00000100170.5	SLC5A1	protein_coding	3.97179	2.97918	28.8331	7.88895e-08	1.45822e-05	0.722083	0.672779	0.376638	1.23473	27.7021	19.1385
ENSG00000197261.7	C6orf141	protein_coding	3.92857	1.77442	28.8278	7.91062e-08	1.45822e-05	0.180521	0.46802	0.136959	0.205788	13.0948	7.49222
ENSG00000198729.4	PPP1R14C	protein_coding	2.91528	2.45885	28.7242	8.34541e-08	1.5333e-05	1.03799	1.0823	0.992956	3.08681	15.1236	13.4266
ENSG00000236699.3	ARHGEF38	protein_coding	4.15246	4.64466	28.5154	9.29538e-08	1.70224e-05	2.3919	1.93058	0.821756	3.08681	98.3774	50.2943
ENSG00000103089.4	FA2H	protein_coding	3.57691	4.11053	28.4967	9.38596e-08	1.71321e-05	1.03799	2.83737	0.787516	1.47481	62.5233	39.909
ENSG00000103316.6	CRYM	protein_coding	3.40692	2.31778	28.466	9.53582e-08	1.7349e-05	0.586692	0.351015	0.890236	1.95498	18.3697	9.05001
ENSG00000206195.4	AP000525.8	pseudogene	3.06978	1.2216	28.3846	9.94522e-08	1.80351e-05	0.496432	0.819036	0.10272	2.26366	8.22578	2.44795
ENSG00000072657.4	TRHDE	protein_coding	3.07771	0.96243	28.2832	1.04802e-07	1.89438e-05	0.13539	0.526523	0.445118	1.02894	5.60681	4.59918
ENSG00000136153.13	LMO7	protein_coding	3.10887	7.27194	28.2766	1.05158e-07	1.89467e-05	25.4083	23.0208	16.4009	41.5348	307.711	576.233
ENSG00000175832.8	ETV4	protein_coding	3.27737	2.4104	28.2701	1.05515e-07	1.895e-05	0.767213	0.555774	0.855996	1.88639	16.1933	13.4266
ENSG00000124171.4	PARD6B	protein_coding	3.41769	4.72822	28.2188	1.08348e-07	1.93963e-05	4.19711	2.48636	2.70495	5.83065	83.8439	68.4685
ENSG00000104537.12	ANXA13	protein_coding	3.39072	1.68583	28.0414	1.18746e-07	2.11899e-05	0.180521	0.906789	0.205439	0.411575	11.2874	7.26968
ENSG00000164078.7	MST1R	protein_coding	4.32149	1.99984	28.0191	1.20127e-07	2.13681e-05	0.451302	0.263261	0.10272	0.82315	12.1727	11.7947
ENSG00000258555.1	KB-1896H10.1	protein_coding	-5.2417	4.28842	27.9998	1.2133e-07	2.15136e-05	30.6885	37.8804	23.3858	19.6184	0.295095	0.222541
ENSG00000128641.13	MYO1B	protein_coding	2.70807	5.48105	27.9776	1.22727e-07	2.16924e-05	17.0592	5.96726	9.17628	25.5177	90.4467	136.047
ENSG00000069011.10	PITX1	protein_coding	4.41356	-0.348861	27.9632	1.23644e-07	2.1717e-05	0	0.0877538	0.10272	0.205788	1.95501	2.89303
ENSG00000227947.1	RP11-543D5.1	lincRNA	7.69386	-1.69305	27.964	1.23595e-07	2.1717e-05	0	0	0	0.137192	0.922172	1.03853
ENSG00000164690.3	SHH	protein_coding	4.86838	1.55154	27.9147	1.26782e-07	2.21983e-05	0.225651	0.146256	0	0.342979	8.04134	10.2369
ENSG00000174697.4	LEP	protein_coding	4.90124	-0.262445	27.8774	1.29253e-07	2.25603e-05	0.0451302	0.0877538	0	0.891746	3.83624	0.148361
ENSG00000052344.11	PRSS8	protein_coding	3.13571	2.57987	27.7459	1.38339e-07	2.40709e-05	0.902603	1.0823	0.719037	2.12647	16.1565	17.0615
ENSG00000137251.10	TINAG	protein_coding	4.06641	1.10264	27.7291	1.39544e-07	2.42053e-05	0.0902603	0.146256	0.239679	0.0342979	8.152	4.97008
ENSG00000251569.1	RP11-724O16.1	protein_coding	4.84877	0.797056	27.7214	1.40103e-07	2.4227e-05	0	0	0.445118	0	5.60681	5.11845
ENSG00000186472.14	PCLO	protein_coding	3.196	3.59037	27.7139	1.40648e-07	2.42462e-05	1.4893	1.95984	1.12991	2.46945	42.3093	26.2599
ENSG00000241359.1	SYNPR-AS1	antisense	4.49549	1.94541	27.6086	1.48515e-07	2.55235e-05	0.13539	0.0585025	0.239679	0.205788	18.7017	4.525
ENSG00000171587.10	DSCAM	protein_coding	-4.03886	6.41897	27.5534	1.5282e-07	2.61829e-05	40.7525	184.546	200.782	31.2111	4.7953	6.37951
ENSG00000126562.12	WNK4	protein_coding	3.86128	1.98187	27.3361	1.70986e-07	2.92057e-05	0.676952	0.292513	0.239679	1.33762	10.6603	12.1656
ENSG00000142149.4	HUNK	protein_coding	3.72653	3.34728	27.2729	1.76666e-07	3.00838e-05	1.3539	0.672779	0.753277	2.33226	40.1329	18.4709
ENSG00000170624.8	SGCD	protein_coding	-2.18195	3.65075	27.2439	1.7934e-07	3.04464e-05	22.7005	18.7501	16.846	6.10503	4.97973	3.48648
ENSG00000180739.12	S1PR5	protein_coding	-3.0259	1.38572	27.2095	1.82558e-07	3.08987e-05	4.24224	3.62716	5.17022	0.891746	0.663964	0.222541
ENSG00000130701.3	C20orf151	protein_coding	4.18585	0.02062	27.1737	1.85973e-07	3.13817e-05	0.0902603	0.0877538	0.0684797	0.274383	2.69274	3.48648
ENSG00000115641.13	FHL2	protein_coding	3.78531	4.59769	26.9407	2.09789e-07	3.52939e-05	2.43703	1.69657	1.57503	3.05252	93.9878	49.1074
ENSG00000181577.11	C6orf223	protein_coding	2.80557	2.40289	26.8379	2.21251e-07	3.71104e-05	0.225651	2.63261	1.60927	4.56163	11.1398	12.9074
ENSG00000124145.5	SDC4	protein_coding	2.1341	6.37484	26.826	2.22625e-07	3.7229e-05	27.6648	20.4174	30.0968	53.7106	204.907	181.297
ENSG00000162493.12	PDPN	protein_coding	3.0459	1.4201	26.7763	2.28424e-07	3.80847e-05	0.270781	0.585025	0.650557	4.45873	2.21321	9.19837
ENSG00000237986.1	RP1-33E13.1	antisense	2.8773	1.51358	26.6913	2.38691e-07	3.96781e-05	0.180521	0.936041	0.547838	0.857448	10.2546	4.97008
ENSG00000163735.6	CXCL5	protein_coding	3.10441	3.68552	26.6503	2.43812e-07	4.04091e-05	1.26364	0.731282	1.78047	2.53805	7.37738	71.5099
ENSG00000109072.6	SEBOX	protein_coding	-4.71577	-0.0185168	26.5703	2.54124e-07	4.19936e-05	3.83606	1.78433	0	0.274383	0	0
ENSG00000089472.12	HEPH	protein_coding	4.30041	5.36452	26.5399	2.58153e-07	4.25335e-05	4.55815	1.81358	2.12287	5.11039	125.047	123.51
ENSG00000204539.3	CDSN	protein_coding	4.52114	-0.344768	26.5068	2.62618e-07	4.3142e-05	0	0.146256	0.0342398	0.137192	2.21321	2.67049
ENSG00000105928.9	DFNA5	protein_coding	2.36616	3.26075	26.4673	2.68043e-07	4.3904e-05	6.00231	1.75508	2.19135	18.7953	17.3368	13.9459
ENSG00000253313.1	C1orf210	protein_coding	5.01955	-1.02693	26.4497	2.70492e-07	4.41756e-05	0.0451302	0.0292513	0	0.377277	1.03283	1.85451
ENSG00000131941.3	RHPN2	protein_coding	2.80469	4.8482	26.3606	2.83261e-07	4.61261e-05	4.3325	5.55774	3.93758	6.00214	99.3364	61.0504
ENSG00000076716.7	GPC4	protein_coding	2.46942	3.00971	26.3273	2.88184e-07	4.67914e-05	1.66982	1.98909	2.60223	5.55627	21.7633	16.7648
ENSG00000124225.11	PMEPA1	protein_coding	2.09492	7.1973	26.313	2.90331e-07	4.70033e-05	46.3035	67.8337	32.836	102.482	333.826	331.438
ENSG00000169894.13	MUC3A	protein_coding	4.44131	0.453013	26.2457	3.00617e-07	4.85279e-05	0	0.46802	0	0.17149	4.02067	4.1541
ENSG00000175093.4	SPSB4	protein_coding	-3.76225	4.26526	26.2172	3.05097e-07	4.91092e-05	6.76952	34.926	54.7838	4.83601	0.848399	2.67049
ENSG00000228294.2	AL589743.2	lincRNA	4.01585	-0.340194	26.1881	3.09724e-07	4.97108e-05	0.0902603	0.175508	0	0.720257	2.76652	1.18689
ENSG00000173467.4	AGR3	protein_coding	3.67319	0.427476	26.1227	3.2039e-07	5.11288e-05	0.180521	0.146256	0.10272	0.82315	5.6437	1.40943
ENSG00000231046.1	RP11-428F8.2	antisense	2.05172	3.96583	26.1278	3.19547e-07	5.11288e-05	2.30164	5.29448	9.34748	9.39763	28.3291	43.0988
ENSG00000163618.13	CADPS	protein_coding	2.61118	3.05867	26.0323	3.35746e-07	5.32748e-05	1.21851	2.60336	1.26687	3.12111	31.1325	12.1656
ENSG00000234155.1	RP11-30P6.6	lincRNA	5.82661	-0.918567	26.0325	3.35725e-07	5.32748e-05	0.0451302	0	0	0.0685959	1.88123	1.48361
ENSG00000219738.2	XXbac-BPG34I8.3	pseudogene	-8.97535	-0.522681	25.9516	3.50091e-07	5.53937e-05	4.51302	0	0	0	0	0
ENSG00000243004.1	AC005062.2	processed_transcript	2.75726	3.56188	25.8969	3.60149e-07	5.68241e-05	3.11398	1.60882	2.67071	6.24222	34.8212	25.7406
ENSG00000175164.8	ABO	lincRNA	2.76389	2.11233	25.8681	3.65567e-07	5.75165e-05	0.902603	0.936041	0.890236	2.60664	12.062	9.86599
ENSG00000078098.8	FAP	protein_coding	2.38168	3.10209	25.7199	3.94737e-07	6.19315e-05	3.7458	1.43331	2.87615	11.3869	11.3612	23.8861
ENSG00000249815.1	RP11-269F21.3	lincRNA	2.87713	1.81636	25.6843	4.02095e-07	6.29092e-05	0.586692	0.760533	0.582077	1.6806	12.0251	6.37951
ENSG00000133063.11	CHIT1	protein_coding	2.79756	3.29604	25.5966	4.20789e-07	6.56501e-05	1.57956	1.66732	3.42398	15.6742	29.3989	8.6791
ENSG00000006074.4	CCL18	protein_coding	2.13655	3.96132	25.5603	4.28764e-07	6.67081e-05	2.52729	3.77341	10.991	18.9668	14.4597	47.4754
ENSG00000257761.1	RP11-186F10.2	processed_transcript	7.61466	-1.73171	25.4603	4.51583e-07	7.00631e-05	0	0	0	0.102894	1.29104	0.519263
ENSG00000132437.12	DDC	protein_coding	4.7242	2.38907	25.437	4.57059e-07	7.0679e-05	0.315911	0.146256	0.171199	0.342979	12.7998	20.1771
ENSG00000174196.5	FAM21D	protein_coding	-8.65785	-0.832549	25.431	4.58497e-07	7.0679e-05	3.56528	0.0292513	0.0342398	0	0	0
ENSG00000198211.8	TUBB3	protein_coding	2.85134	1.10251	25.4221	4.60615e-07	7.0679e-05	0.541562	0.0877538	1.0272	2.88103	1.43859	8.15984
ENSG00000203727.3	SAMD5	protein_coding	3.37877	4.07535	25.4272	4.59399e-07	7.0679e-05	4.96432	2.01834	0.992956	6.75669	64.1463	26.334
ENSG00000143167.7	GPA33	protein_coding	3.2635	2.43761	25.3833	4.6997e-07	7.1917e-05	0.631822	0.497272	0.924476	1.26902	17.4475	13.5008
ENSG00000232527.3	RP11-14N7.2	lincRNA	3.06763	0.736088	25.3735	4.72366e-07	7.20861e-05	0.0451302	0.555774	0.445118	0.857448	3.9469	4.82172
ENSG00000131746.8	TNS4	protein_coding	2.66784	3.32546	25.25	5.03597e-07	7.66428e-05	2.8432	2.72037	1.36959	5.76205	26.9643	23.441
ENSG00000125798.9	FOXA2	protein_coding	4.84525	1.05089	25.0336	5.63385e-07	8.55057e-05	0.270781	0.0292513	0.0342398	0.411575	7.15606	5.34099
ENSG00000237838.1	AC133680.1	lincRNA	-1.91354	5.09302	25.0285	5.64894e-07	8.55057e-05	103.483	22.7575	24.3103	46.7824	5.45926	5.78607
ENSG00000233529.1	HCG21	antisense	-5.80361	-1.20144	24.9697	5.82384e-07	8.79149e-05	0.406171	1.63807	0.205439	0	0.0368869	0
ENSG00000259664.1	CTD-2147F2.2	lincRNA	2.94041	0.596572	24.8142	6.31315e-07	9.50444e-05	0.225651	0.351015	0.376638	1.40622	3.57803	3.70902
ENSG00000137648.12	TMPRSS4	protein_coding	2.20681	4.61095	24.752	6.52004e-07	9.78953e-05	2.3919	4.5047	17.8732	7.92282	64.1463	54.4484
ENSG00000254024.1	KB-1562D12.1	antisense	5.7733	-1.38381	24.7283	6.60094e-07	9.88443e-05	0	0.0292513	0	0.0685959	1.32793	1.11271
ENSG00000222001.2	AC106876.2	protein_coding	7.57309	-1.82642	24.7055	6.67928e-07	9.97499e-05	0	0	0	0.0342979	0.922172	0.964345
ENSG00000197262.8	CCL4L2	protein_coding	-2.26156	3.55302	24.6988	6.7026e-07	9.98312e-05	23.9641	15.6202	15.134	5.62486	6.30766	1.85451
ENSG00000168907.9	PLA2G4F	protein_coding	4.21058	0.146594	24.5952	7.07264e-07	0.000105063	0.180521	0	0.10272	0.651661	4.05756	2.00287
ENSG00000256905.1	AC090571.1	pseudogene	7.37146	-1.92656	24.5552	7.22111e-07	0.000106984	0	0	0	0.583065	0.258208	0.964345
ENSG00000186007.5	LEMD1	protein_coding	3.35243	1.85699	24.5226	7.34449e-07	0.000108327	0.722083	0.643528	0.205439	1.54341	9.07418	11.0529
ENSG00000204889.6	KRT40	protein_coding	5.30486	-0.532883	24.521	7.35056e-07	0.000108327	0.0451302	0	0.0342398	0.0685959	0.663964	4.1541
ENSG00000204291.6	COL15A1	protein_coding	2.95215	4.33624	24.5031	7.41893e-07	0.000109047	4.60328	1.46256	1.98591	9.39763	10.2914	105.336
ENSG00000211632.2	IGKV3D-11	IG_V_gene	-3.48011	1.51527	24.4912	7.46494e-07	0.000109435	15.4345	1.43331	0.205439	0.583065	0.295095	0.0741804
ENSG00000114251.9	WNT5A	protein_coding	2.57697	2.37721	24.4485	7.63218e-07	0.000111407	0.676952	1.11155	2.15711	6.85959	3.91001	18.7676
ENSG00000224932.1	AC107399.2	lincRNA	5.14818	-0.596991	24.4467	7.63935e-07	0.000111407	0.0451302	0	0.0342398	0.102894	2.87718	1.11271
ENSG00000164050.8	PLXNB1	protein_coding	3.35666	3.67225	24.3785	7.91468e-07	0.000115121	3.33963	2.10609	0.650557	4.73312	40.6494	28.8562
ENSG00000107130.6	NCS1	protein_coding	1.91308	4.20868	24.3679	7.95857e-07	0.000115226	4.19711	8.95089	7.15613	11.6613	41.4978	41.3926
ENSG00000261116.1	RP3-523K23.2	sense_overlapping	5.68336	-1.01737	24.3668	7.96312e-07	0.000115226	0.0451302	0	0	0.102894	2.10255	0.890164
ENSG00000002933.3	TMEM176A	protein_coding	2.11751	3.80793	24.3443	8.05628e-07	0.000115675	3.33963	6.14277	4.17726	9.70632	27.0012	37.6094
ENSG00000106714.12	CNTNAP3	protein_coding	-1.94946	4.65439	24.3486	8.03872e-07	0.000115675	32.945	30.1581	49.4766	10.5638	13.1686	8.38238
ENSG00000231557.1	AC018717.1	lincRNA	3.97839	-0.0664982	24.3456	8.05088e-07	0.000115675	0.0902603	0.146256	0.0342398	0.240086	2.95095	2.74467
ENSG00000260280.1	SLX1B-SULT1A4	sense_overlapping	-9.30967	-0.1634	24.1899	8.72876e-07	0.000125009	5.77666	0	0	0	0	0
ENSG00000167642.7	SPINT2	protein_coding	1.93127	4.73497	24.1769	8.78795e-07	0.000125312	6.589	12.1978	8.73116	13.9593	57.0271	67.875
ENSG00000231242.1	RP11-87H9.3	lincRNA	-8.72215	-0.775705	24.1754	8.79475e-07	0.000125312	3.79093	0	0	0	0	0
ENSG00000205890.3	RP11-473M20.5	antisense	3.55791	0.837024	24.1635	8.84916e-07	0.000125766	0.225651	0.204759	0.136959	0.411575	6.86096	3.4123
ENSG00000124253.9	PCK1	protein_coding	3.97097	5.37113	24.0447	9.4125e-07	0.000132759	8.0783	1.69657	1.60927	10.015	193.214	41.7635
ENSG00000236886.1	AC007563.5	processed_transcript	3.05914	2.52777	24.0467	9.40286e-07	0.000132759	0.902603	1.2578	0.513598	4.56163	5.05351	25.4439
ENSG00000264859.1	RP11-75N4.2	antisense	2.95042	3.24911	24.0526	9.37391e-07	0.000132759	1.4893	0.848287	2.19135	3.80707	35.7434	15.0586
ENSG00000241186.3	TDGF1	protein_coding	3.99361	0.892693	24.0297	9.48634e-07	0.000133464	0.451302	0.0877538	0.0684797	0.926044	6.89785	3.26394
ENSG00000237416.2	RP11-465K1.2	processed_transcript	4.13325	-0.607945	23.9601	9.8352e-07	0.000138024	0.0451302	0.0585025	0.0684797	0.377277	2.47142	1.11271
ENSG00000204959.3	RP4-798C17.5	pseudogene	4.02822	0.0767779	23.9311	9.98464e-07	0.00013977	0	0.146256	0.171199	0	3.6518	2.81885
ENSG00000046604.8	DSG2	protein_coding	3.0182	3.55672	23.8841	1.02312e-06	0.000142863	1.12825	0.760533	3.56094	3.63558	45.666	18.2484
ENSG00000251169.1	AC005355.2	lincRNA	5.41221	-1.46151	23.8689	1.03122e-06	0.000143635	0.0451302	0	0	0.240086	1.03283	1.11271
ENSG00000066248.10	NGEF	protein_coding	3.21421	2.02781	23.8514	1.04067e-06	0.000144591	0.857473	0.555774	0.410878	1.57771	13.4268	8.90164
ENSG00000267055.1	RP11-486P11.1	lincRNA	3.22625	2.79048	23.8317	1.05137e-06	0.000145716	1.21851	0.380267	1.47231	3.12111	24.0871	13.0557
ENSG00000179403.10	VWA1	protein_coding	3.11494	2.75024	23.8143	1.06093e-06	0.000146677	2.25651	0.526523	0.650557	5.62486	4.64775	30.5623
ENSG00000075213.5	SEMA3A	protein_coding	1.9343	4.10699	23.7864	1.0764e-06	0.000148447	6.589	11.2617	2.97887	19.3783	45.1865	20.1771
ENSG00000054793.9	ATP9A	protein_coding	2.64102	5.88154	23.7588	1.09194e-06	0.00015022	17.5105	10.706	7.77245	22.3966	222.317	85.3074
ENSG00000253293.3	HOXA10	protein_coding	4.36766	0.829813	23.6997	1.12603e-06	0.000154528	0.0902603	0	0.171199	1.13183	8.77908	0.667623
ENSG00000081853.13	PCDHGA2	protein_coding	-3.69788	2.37579	23.6246	1.1708e-06	0.000160279	12.0498	8.19036	5.13598	4.45873	0.0368869	0.519263
ENSG00000170537.8	TMC7	protein_coding	3.03194	4.00519	23.5259	1.23246e-06	0.000168308	2.88833	2.42786	1.88319	3.66988	48.5432	42.0603
ENSG00000076826.4	CAMSAP3	protein_coding	3.19517	1.87125	23.4651	1.272e-06	0.000173284	0.586692	0.643528	0.308159	1.02894	12.6153	7.86312
ENSG00000112902.7	SEMA5A	protein_coding	2.48236	4.55982	23.4541	1.27929e-06	0.000173853	5.86692	3.01288	7.60125	13.4791	81.6307	34.5681
ENSG00000130545.10	CRB3	protein_coding	3.60724	0.264852	23.3962	1.31839e-06	0.000178732	0.0902603	0.292513	0.0684797	0.274383	3.79935	3.18976
ENSG00000124116.14	WFDC3	protein_coding	3.58693	1.29286	23.3845	1.32645e-06	0.000179388	0.180521	0.117005	0.342398	0.891746	11.5825	1.92869
ENSG00000198788.7	MUC2	protein_coding	5.76464	0.11418	23.3628	1.34145e-06	0.000180979	0.0451302	0.0292513	0	0.0342979	6.197	0.222541
ENSG00000154914.11	USP43	protein_coding	3.10883	1.89591	23.2289	1.43819e-06	0.000193563	0.361041	0.526523	0.513598	0.685959	15.013	6.08279
ENSG00000170786.8	SDR16C5	protein_coding	5.61001	-1.45611	23.2028	1.45783e-06	0.000195734	0	0.0292513	0	0.0685959	0.774625	1.70615
ENSG00000136883.7	KIF12	protein_coding	4.07345	1.36022	23.1753	1.47886e-06	0.000198083	0.361041	0.146256	0.10272	0.480171	8.48399	6.82459
ENSG00000109610.4	SOD3	protein_coding	3.88341	0.322306	23.1319	1.51258e-06	0.000202113	0.0902603	0.146256	0.0684797	0.308681	1.54925	6.37951
ENSG00000154736.5	ADAMTS5	protein_coding	2.43923	3.59722	23.0273	1.5972e-06	0.000212911	4.01658	5.41149	1.54079	14.5766	17.1893	33.9004
ENSG00000105289.10	TJP3	protein_coding	2.92295	2.70457	23.0029	1.61754e-06	0.00021511	1.66982	0.936041	1.06144	3.01822	18.259	16.3197
ENSG00000153976.2	HS3ST3A1	protein_coding	-2.36892	3.22955	22.987	1.63098e-06	0.000216382	28.071	3.94892	13.0111	9.22614	1.10661	1.26107
ENSG00000140416.14	TPM1	protein_coding	2.24434	4.75815	22.9823	1.63497e-06	0.000216397	7.58187	5.821	8.2518	12.3816	82.4791	52.0004
ENSG00000261183.1	RP11-532F12.5	antisense	3.97765	-0.647892	22.9604	1.6537e-06	0.000218359	0.0451302	0.117005	0.0342398	0.308681	2.28699	1.26107
ENSG00000133048.8	CHI3L1	protein_coding	2.71573	4.50011	22.9417	1.66992e-06	0.00021998	3.79093	3.15914	3.8691	24.8317	95.3157	7.49222
ENSG00000256018.1	HIST1H3G	protein_coding	2.51349	1.6117	22.8054	1.79262e-06	0.000235588	0.270781	0.760533	1.40383	1.50911	4.42643	11.4238
ENSG00000258227.2	CLEC5A	protein_coding	1.66931	5.14715	22.7933	1.80395e-06	0.000236521	16.8787	9.91618	20.6466	46.1307	36.85	92.132
ENSG00000253485.1	PCDHGA5	protein_coding	3.61097	1.07724	22.7432	1.85155e-06	0.000242193	0.225651	0.0292513	1.26687	5.0418	3.13539	3.48648
ENSG00000156510.10	HKDC1	protein_coding	3.64021	3.50106	22.6855	1.90802e-06	0.000248996	1.57956	0.819036	0.924476	1.78349	37.8091	28.7078
ENSG00000135525.13	MAP7	protein_coding	2.40037	5.39193	22.6768	1.91672e-06	0.000249394	9.07116	9.27265	7.46429	12.3816	162.081	59.4927
ENSG00000256825.4	CTD-2140B24.4	protein_coding	-3.44968	0.703287	22.6735	1.92e-06	0.000249394	1.62469	0.0877538	6.53981	0.0685959	0.0368869	0.815984
ENSG00000175063.12	UBE2C	protein_coding	2.54885	1.39734	22.6623	1.93118e-06	0.000250265	0.361041	0.702031	0.958716	1.47481	6.12323	7.12132
ENSG00000237760.1	AC092657.2	lincRNA	7.39915	-1.99927	22.6399	1.95387e-06	0.000252619	0	0	0	0.102894	0.295095	1.48361
ENSG00000158270.10	COLEC12	protein_coding	2.13525	3.81617	22.5898	2.00542e-06	0.000258419	3.56528	5.6455	5.27294	28.8103	14.8654	29.9689
ENSG00000180745.4	CLRN3	protein_coding	3.28649	2.27016	22.5874	2.00799e-06	0.000258419	0.857473	0.672779	0.410878	1.30332	14.9023	12.4623
ENSG00000156475.13	PPP2R2B	protein_coding	-1.90206	5.56673	22.5697	2.0266e-06	0.000260215	113.006	40.4253	49.3396	61.7706	11.3612	8.53074
ENSG00000165238.12	WNK2	protein_coding	2.32444	4.58143	22.5116	2.08879e-06	0.000267585	2.8432	4.12443	9.31324	5.52197	82.7004	43.9148
ENSG00000151789.5	ZNF385D	protein_coding	2.48332	4.35373	22.4245	2.18568e-06	0.000279357	11.5533	3.83192	3.25279	15.9485	59.6092	33.6037
ENSG00000263429.1	LINC00675	protein_coding	4.41719	-0.43718	22.3839	2.2324e-06	0.000284677	0.0902603	0.0585025	0	0.205788	3.28293	0.964345
ENSG00000078399.11	HOXA9	protein_coding	3.19379	1.31908	22.3066	2.32406e-06	0.00029569	0.315911	0.263261	0.342398	2.16077	10.9554	1.18689
ENSG00000203499.6	RP11-429J17.6	lincRNA	3.81343	0.337119	22.2714	2.36712e-06	0.000300484	0.180521	0.117005	0.0684797	0.308681	3.61492	3.93156
ENSG00000136379.7	FAM108C1	protein_coding	2.26529	5.03858	22.2655	2.37433e-06	0.000300716	7.31109	5.11897	14.1068	14.8853	103.357	59.1218
ENSG00000250378.1	RP11-119J18.1	lincRNA	7.24844	-2.11194	22.2434	2.4018e-06	0.000303507	0	0	0	0.137192	0.848399	0.519263
ENSG00000267281.1	RP11-793H13.10	protein_coding	-2.88596	4.13798	22.1856	2.47523e-06	0.00031208	34.8856	27.2329	13.9356	24.8317	1.36482	1.48361
ENSG00000197859.5	ADAMTSL2	protein_coding	2.85106	1.72732	22.1312	2.54637e-06	0.000320326	1.30877	0.380267	0.479358	3.3955	3.06161	13.1299
ENSG00000200182.1	TERC	misc_RNA	2.42805	4.60766	22.0991	2.58929e-06	0.000324994	3.92632	4.18293	6.26589	4.9046	39.5428	97.8439
ENSG00000152669.8	CCNO	protein_coding	7.44923	-1.86851	22.0848	2.60861e-06	0.000326685	0	0	0	0.0685959	1.32793	0.296721
ENSG00000156413.9	FUT6	protein_coding	3.38569	0.690294	22.0618	2.64017e-06	0.000329897	0.225651	0.204759	0.171199	0.377277	4.94284	4.45082
ENSG00000054690.9	PLEKHH1	protein_coding	2.54717	2.35904	22.0512	2.65475e-06	0.000330978	1.76008	1.05305	1.16415	4.04716	13.3531	10.9045
ENSG00000100558.4	PLEK2	protein_coding	2.80002	2.50119	21.9902	2.74044e-06	0.000340901	1.44417	0.672779	1.40383	2.77813	14.2383	15.4295
ENSG00000114529.8	C3orf52	protein_coding	2.7777	4.41588	21.9716	2.76715e-06	0.00034319	3.88119	4.03668	2.36255	4.42443	83.2168	34.7906
ENSG00000165105.9	RASEF	protein_coding	2.82342	4.8476	21.9646	2.77727e-06	0.00034319	3.70067	5.23598	2.12287	4.11575	133.715	28.4111
ENSG00000179813.2	FAM216B	protein_coding	6.96377	-2.25921	21.965	2.77663e-06	0.00034319	0	0	0	0.685959	0.221321	0.445082
ENSG00000206159.5	GYG2P1	protein_coding	5.62424	-0.0345334	21.9174	2.84642e-06	0.000350958	0	0.0877538	0	0	5.68058	0.0741804
ENSG00000234899.3	FLJ37644	lincRNA	3.38586	0.255206	21.8502	2.94789e-06	0.000361872	0.225651	0.117005	0.171199	0.583065	2.72963	4.00574
ENSG00000258947.2	TUBB3	protein_coding	2.4632	2.53488	21.852	2.94511e-06	0.000361872	2.57242	1.17005	1.36959	5.83065	11.6194	14.1685
ENSG00000232775.1	AP000525.10	pseudogene	5.3745	-1.7353	21.8172	2.99907e-06	0.000367347	0	0.0292513	0	0.411575	1.10661	0.296721
ENSG00000077092.14	RARB	protein_coding	-1.67849	6.60933	21.8019	3.02299e-06	0.000368149	303.681	62.7732	63.6519	128.309	20.878	19.3611
ENSG00000134569.5	LRP4	protein_coding	3.34135	3.51747	21.8004	3.0254e-06	0.000368149	1.57956	0.585025	1.0272	2.88103	53.818	10.8303
ENSG00000182404.6	RP1-86D1.3	sense_intronic	5.63149	-1.36657	21.8056	3.01718e-06	0.000368149	0	0	0.0342398	0	1.58614	0.890164
ENSG00000235385.1	GS1-600G8.5	lincRNA	3.35008	0.289472	21.7535	3.10021e-06	0.000376433	0.225651	0.117005	0.171199	3.70418	2.72963	0.519263
ENSG00000165905.12	GYLTL1B	protein_coding	2.90041	0.594406	21.72	3.15486e-06	0.000382238	0.361041	0.263261	0.308159	1.09753	3.72558	3.93156
ENSG00000141738.9	GRB7	protein_coding	3.34105	2.34513	21.7094	3.1724e-06	0.000383531	0.857473	0.672779	0.376638	1.30332	11.1398	18.4709
ENSG00000108511.8	HOXB6	protein_coding	2.80806	1.87429	21.6913	3.20245e-06	0.000386032	0.857473	0.819036	0.479358	2.09217	5.97568	13.575
ENSG00000185842.10	DNAH14	protein_coding	1.82407	4.50882	21.6886	3.20691e-06	0.000386032	7.40135	9.41891	8.7654	14.4737	49.7235	52.0746
ENSG00000233756.1	DSCAM-IT1	sense_intronic	-4.74492	1.3111	21.5595	3.43028e-06	0.000412032	1.39904	5.90876	5.30718	0.788853	0	0.0741804
ENSG00000070019.3	GUCY2C	protein_coding	2.26909	3.60085	21.5017	3.53518e-06	0.000423721	2.30164	3.56866	2.84191	4.28724	43.4528	18.5451
ENSG00000261685.2	RP11-401P9.4	lincRNA	3.1872	0.33209	21.4748	3.58501e-06	0.000428773	0.0902603	0.175508	0.376638	0.411575	3.79935	3.18976
ENSG00000128710.5	HOXD10	protein_coding	4.23674	0.622731	21.4679	3.59798e-06	0.000429405	0.13539	0.0877538	0	1.57771	0.221321	8.53074
ENSG00000132793.7	LPIN3	protein_coding	2.90844	1.84296	21.4389	3.65279e-06	0.000435017	1.12825	0.672779	0.410878	2.05788	9.81192	8.6791
ENSG00000133800.4	LYVE1	protein_coding	-2.07126	6.6937	21.4035	3.72092e-06	0.000442187	119.144	175.215	160.585	77.8563	22.2059	38.3513
ENSG00000132470.9	ITGB4	protein_coding	2.19273	4.26192	21.3604	3.80547e-06	0.000451275	7.40135	4.85571	5.13598	10.941	39.2108	53.7808
ENSG00000264026.1	RP11-1124B17.1	processed_transcript	5.62498	-1.55638	21.3407	3.84482e-06	0.000454976	0	0	0.0342398	0	0.811512	1.55779
ENSG00000229140.3	CCDC26	lincRNA	-2.75028	5.67419	21.3302	3.86601e-06	0.000456516	34.0733	87.5198	115.868	30.9367	9.18484	7.26968
ENSG00000168634.4	WFDC13	protein_coding	4.69925	-0.681695	21.3137	3.89939e-06	0.000459486	0.0451302	0.0585025	0	0.0685959	2.95095	0.741804
ENSG00000111913.11	FAM65B	protein_coding	-1.79376	7.05984	21.2898	3.94834e-06	0.000464275	303.365	116.098	164.283	136.506	42.6044	33.2328
ENSG00000162366.3	PDZK1IP1	protein_coding	3.09153	0.705161	21.2774	3.97389e-06	0.000466298	0.361041	0.292513	0.171199	0.960342	2.8034	6.15697
ENSG00000069812.7	HES2	protein_coding	3.59281	-0.0201288	21.2338	4.06522e-06	0.000476014	0.13539	0	0.376638	0.926044	2.43454	2.44795
ENSG00000141198.9	TOM1L1	protein_coding	2.88773	2.53732	21.2283	4.07704e-06	0.0004764	1.3539	0.585025	1.36959	2.29796	14.5334	16.8389
ENSG00000124839.8	RAB17	protein_coding	2.34873	2.28771	21.2213	4.09182e-06	0.000477128	1.9406	1.49181	1.06144	5.17899	9.81192	11.3496
ENSG00000115648.9	MLPH	protein_coding	2.26095	2.09503	21.2016	4.13412e-06	0.000481057	0.767213	2.25235	1.09568	3.53269	11.3612	7.41804
ENSG00000247381.1	PDX1-AS1	antisense	4.39951	0.77934	21.1465	4.25485e-06	0.000494076	0.180521	0.0292513	0.0684797	0.137192	6.56587	3.93156
ENSG00000030419.12	IKZF2	protein_coding	-2.02462	6.47867	21.133	4.28476e-06	0.000495488	107.545	114.197	174.349	55.4255	40.4649	18.8418
ENSG00000035720.3	STAP1	protein_coding	-1.86831	6.40554	21.1369	4.27611e-06	0.000495488	63.5884	227.136	74.7113	38.105	58.1338	14.3168
ENSG00000137440.3	FGFBP1	protein_coding	7.08072	-2.33278	21.027	4.52864e-06	0.000522609	0	0	0	0.137192	0.295095	1.03853
ENSG00000172139.10	SLC9C1	protein_coding	2.22305	3.39115	20.9998	4.5933e-06	0.000528977	2.66268	2.66187	3.5267	4.9389	23.8289	28.5594
ENSG00000258498.1	DIO3OS	lincRNA	4.32928	-0.796141	20.9954	4.60377e-06	0.000529092	0.0451302	0	0.10272	0.274383	0.331982	3.4123
ENSG00000172818.5	OVOL1	protein_coding	4.05159	2.55091	20.981	4.63858e-06	0.000531492	0.857473	0.614277	0.10272	0.99464	20.0665	14.4652
ENSG00000182168.10	UNC5C	protein_coding	-3.6864	5.78143	20.9789	4.64368e-06	0.000531492	20.805	65.5814	185.58	22.1908	3.57803	3.93156
ENSG00000237289.4	CKMT1B	protein_coding	5.50383	-1.20128	20.9724	4.65937e-06	0.000532197	0.0451302	0	0	0	1.4017	1.48361
ENSG00000148735.10	PLEKHS1	protein_coding	4.15214	1.02892	20.7211	5.31278e-06	0.000605591	0.315911	0	0.205439	0.445873	6.08634	6.08279
ENSG00000117394.13	SLC2A1	protein_coding	1.7202	5.92889	20.7156	5.32799e-06	0.000606089	40.1658	16.5855	24.7212	69.5562	74.5115	158.598
ENSG00000187258.9	NPSR1	protein_coding	3.28098	0.798005	20.6468	5.52299e-06	0.000626994	0.406171	0.23401	0.136959	0.754555	3.68869	6.15697
ENSG00000236824.1	BCYRN1	lincRNA	2.84193	1.45263	20.6087	5.63404e-06	0.000638303	0.812343	0.438769	0.445118	1.47481	6.97162	7.34386
ENSG00000204335.3	SP5	protein_coding	7.24702	-2.19235	20.599	5.6625e-06	0.000640229	0	0	0	0	0.442643	1.18689
ENSG00000115523.12	GNLY	protein_coding	-2.11338	3.07714	20.5239	5.88913e-06	0.000663662	19.3157	11.0277	9.1078	3.42979	4.7953	2.00287
ENSG00000223875.1	NBEAP3	pseudogene	3.86655	-1.09612	20.5225	5.89351e-06	0.000663662	0	0.0877538	0.0684797	0.685959	1.4017	0.667623
ENSG00000087237.6	CETP	protein_coding	-2.29119	5.39535	20.4967	5.97357e-06	0.000669975	26.9427	42.7654	125.215	21.3333	7.37738	12.1656
ENSG00000251574.2	RP11-6N13.1	lincRNA	3.94063	2.39519	20.4979	5.96968e-06	0.000669975	0.992864	0.292513	0.239679	1.13183	20.5091	9.86599
ENSG00000115009.7	CCL20	protein_coding	1.71241	6.05116	20.463	6.07967e-06	0.000680509	35.5626	18.165	33.8632	63.2454	117.3	145.69
ENSG00000232082.1	RPS6KA2-IT1	sense_intronic	6.96946	-2.18565	20.4543	6.10716e-06	0.000682219	0	0	0	0.754555	0.47953	0.0741804
ENSG00000136155.12	SCEL	protein_coding	4.6961	-1.30586	20.4132	6.23991e-06	0.000694271	0.0451302	0	0.0342398	0.17149	0.516417	2.15123
ENSG00000228598.1	MACC1-AS1	antisense	2.96034	2.8281	20.4143	6.23606e-06	0.000694271	0.812343	0.526523	1.71199	2.09217	28.9931	9.86599
ENSG00000201599.1	SNORA71A	snoRNA	2.36177	4.16547	20.3891	6.31881e-06	0.000701213	3.61041	3.86117	4.65662	4.49303	45.5922	51.1103
ENSG00000214389.2	RPS3AP26	pseudogene	7.11407	-2.32688	20.3865	6.32741e-06	0.000701213	0	0	0	0.0342979	0.405756	1.03853
ENSG00000122592.6	HOXA7	protein_coding	5.15372	-1.98025	20.3609	6.41253e-06	0.000709238	0	0.0292513	0	0.342979	0.737738	0.519263
ENSG00000225315.1	RP11-293P20.2	antisense	7.07429	-2.29571	20.3554	6.43107e-06	0.000709884	0	0	0	0.0685959	0.811512	0.445082
ENSG00000263680.1	RP11-57A1.1	processed_transcript	3.92464	-0.573255	20.3455	6.46454e-06	0.00071217	0	0.146256	0.0684797	0.0685959	2.69274	1.26107
ENSG00000257512.1	RP11-486A14.1	pseudogene	4.79396	-1.44409	20.3288	6.52122e-06	0.000717001	0	0.0292513	0.0342398	0.0342979	1.18038	1.18689
ENSG00000238115.1	PRINS	processed_transcript	-2.9065	1.47477	20.3184	6.55661e-06	0.000719476	2.21138	3.5394	7.63549	1.09753	0.184434	0.815984
ENSG00000134028.10	ADAMDEC1	protein_coding	1.97332	3.87015	20.1269	7.24718e-06	0.000793695	6.36335	4.70945	4.3827	30.5252	33.2351	10.682
ENSG00000070159.7	PTPN3	protein_coding	2.71145	4.2277	20.092	7.38059e-06	0.000806723	5.18997	4.38769	1.84895	5.48767	63.8881	36.2742
ENSG00000131037.10	EPS8L1	protein_coding	2.37817	1.76283	20.0789	7.43132e-06	0.000809101	0.902603	1.28706	0.719037	2.70954	6.67653	9.27255
ENSG00000204385.6	SLC44A4	protein_coding	2.44593	3.31626	20.0815	7.42109e-06	0.000809101	2.34677	1.78433	2.56799	4.39014	34.7475	16.023
ENSG00000125850.5	OVOL2	protein_coding	2.94859	1.57687	20.0456	7.56155e-06	0.000819355	0.586692	0.46802	0.376638	1.02894	4.7953	12.3139
ENSG00000183856.6	IQGAP3	protein_coding	2.04186	2.93079	20.0436	7.56951e-06	0.000819355	1.71495	4.12443	2.08863	5.38478	20.9518	12.759
ENSG00000186603.4	HPDL	protein_coding	3.55939	-0.244957	20.0498	7.54495e-06	0.000819355	0.0902603	0.204759	0.0342398	0.342979	1.88123	3.0414
ENSG00000260798.1	RP11-354M1.2	antisense	3.78107	2.73585	20.0347	7.60477e-06	0.00082158	0.496432	0.438769	0.376638	0.445873	28.366	11.498
ENSG00000152894.10	PTPRK	protein_coding	2.39234	7.59771	19.9996	7.74588e-06	0.000834872	73.3816	34.6628	41.8069	95.5541	628.405	332.625
ENSG00000163995.14	ABLIM2	protein_coding	2.31783	4.38398	19.9967	7.7577e-06	0.000834872	7.31109	3.56866	5.92349	10.0836	62.4495	41.0959
ENSG00000167741.6	GGT6	protein_coding	4.01111	-1.06313	19.9731	7.85392e-06	0.000843602	0.0451302	0.0585025	0.0342398	0.240086	1.77057	0.890164
ENSG00000137203.6	TFAP2A	protein_coding	4.27067	-1.06096	19.9653	7.88607e-06	0.00084543	0.0902603	0	0.0342398	0.342979	1.6968	0.890164
ENSG00000105609.11	LILRB5	protein_coding	-2.77761	5.31484	19.8781	8.25419e-06	0.000880623	17.6459	63.3875	107.787	18.1093	5.49615	7.49222
ENSG00000174938.10	SEZ6L2	protein_coding	2.95705	0.669683	19.8803	8.24469e-06	0.000880623	0.315911	0.175508	0.376638	0.960342	5.45926	2.67049
ENSG00000225529.2	BX088645.3	pseudogene	-3.08791	0.95386	19.8763	8.26166e-06	0.000880623	5.18997	0.614277	4.58814	0.342979	0.405756	0.222541
ENSG00000225969.1	ABHD11-AS1	antisense	3.75449	0.0105477	19.8593	8.33565e-06	0.000885132	0.225651	0.0877538	0.0342398	0.411575	2.58208	3.26394
ENSG00000243840.1	AC108058.1	lincRNA	5.13259	-0.721477	19.8619	8.32432e-06	0.000885132	0	0.0292513	0.0342398	0	3.24605	0.370902
ENSG00000196932.7	TMEM26	protein_coding	-2.5822	4.82041	19.8414	8.41389e-06	0.000891745	14.8027	43.1749	74.7798	13.2733	5.42237	5.26681
ENSG00000175315.2	CST6	protein_coding	4.00652	-1.26174	19.8329	8.45162e-06	0.000894047	0	0.0292513	0.10272	0.926044	0.331982	1.40943
ENSG00000228742.4	RP5-884M6.1	lincRNA	3.68386	-0.392606	19.7852	8.66497e-06	0.000914883	0.0451302	0.0292513	0.239679	0.411575	2.5452	1.55779
ENSG00000230479.1	AP000695.6	antisense	2.28979	1.79942	19.7665	8.75048e-06	0.000922169	1.80521	0.614277	1.0272	5.48767	3.50426	9.94017
ENSG00000233030.2	RP11-196G18.3	antisense	7.20412	-2.16099	19.7606	8.7773e-06	0.000923253	0	0	0	0	0.995946	0.445082
ENSG00000182489.7	XKRX	protein_coding	2.93419	0.182562	19.7482	8.83451e-06	0.000927524	0.13539	0.23401	0.308159	0.583065	3.17227	2.81885
ENSG00000224081.2	RP11-86H7.1	processed_transcript	2.2554	3.84627	19.7304	8.91708e-06	0.000934437	4.60328	3.5394	3.49246	6.96248	44.7807	26.1857
ENSG00000164100.7	NDST3	protein_coding	-2.90566	5.80131	19.7208	8.96205e-06	0.00093739	27.2135	73.2452	164.968	28.433	6.97162	7.9373
ENSG00000101213.5	PTK6	protein_coding	2.37184	2.59204	19.6909	9.10352e-06	0.000950408	2.30164	1.2578	1.67775	4.59592	13.5744	14.6877
ENSG00000086991.8	NOX4	protein_coding	2.36887	3.79495	19.6777	9.16647e-06	0.000950756	11.3728	2.48636	1.67775	21.7792	11.9882	39.7607
ENSG00000167306.14	MYO5B	protein_coding	2.11576	6.24929	19.6801	9.15516e-06	0.000950756	26.5817	36.9736	7.97788	31.7256	268.537	96.0636
ENSG00000225680.1	AL163953.2	lincRNA	3.98273	0.136343	19.6759	9.17495e-06	0.000950756	0.0902603	0.0585025	0.10272	0.0342979	4.20511	2.52213
ENSG00000244355.3	LY6G6D	protein_coding	3.08074	0.0981408	19.6796	9.15749e-06	0.000950756	0.13539	0.321764	0.136959	0.960342	1.58614	3.93156
ENSG00000126759.8	CFP	protein_coding	-1.83854	6.17838	19.6198	9.44832e-06	0.000977271	64.4007	105.422	145.314	42.7352	26.8905	27.2242
ENSG00000163508.8	EOMES	protein_coding	-2.28789	2.84312	19.6077	9.5085e-06	0.000981678	13.9452	9.88693	8.97084	5.62486	2.50831	0.890164
ENSG00000227681.1	RP11-307P5.1	lincRNA	3.26596	3.39601	19.5988	9.55289e-06	0.000984441	3.65554	0.994543	0.787516	4.01286	40.2436	16.023
ENSG00000171877.14	FRMD5	protein_coding	2.555	3.40288	19.5818	9.63829e-06	0.000991413	3.92632	1.17005	2.87615	5.21329	16.3778	38.4996
ENSG00000159184.7	HOXB13	protein_coding	7.16966	-2.22822	19.5582	9.75794e-06	0.00100187	0	0	0	0.102894	0.147548	1.40943
ENSG00000236883.1	AP001615.9	antisense	3.27977	0.520388	19.5516	9.79208e-06	0.00100354	0.13539	0.117005	0.342398	0.205788	4.35265	4.07992
ENSG00000088002.6	SULT2B1	protein_coding	2.9871	0.698998	19.5287	9.90991e-06	0.00101375	0.315911	0.204759	0.308159	0.583065	3.06161	6.23115
ENSG00000204580.7	DDR1	protein_coding	2.31999	4.04542	19.5241	9.93362e-06	0.00101432	3.7458	4.91421	3.21855	4.73312	44.9651	42.2086
ENSG00000260785.1	RP11-879D6.1	lincRNA	7.16553	-2.20268	19.5047	1.00351e-05	0.00102281	0	0	0	0	0.959059	0.445082
ENSG00000254111.1	RP11-150O12.5	lincRNA	7.52122	-1.76656	19.4961	1.00803e-05	0.00102555	0	0	0	0	1.62302	0.148361
ENSG00000122223.8	CD244	protein_coding	-1.85074	4.75023	19.4862	1.01327e-05	0.00102714	34.5246	43.3796	37.5954	21.7449	9.77503	8.08566
ENSG00000176046.7	NUPR1	protein_coding	2.24027	3.0621	19.4887	1.01195e-05	0.00102714	6.72439	1.0823	2.46527	13.3419	11.4349	17.8775
ENSG00000074706.9	IPCEF1	protein_coding	-1.80208	5.69749	19.4603	1.02711e-05	0.00103928	72.6596	75.1173	72.5542	43.5241	24.8618	11.943
ENSG00000264127.1	SCML2P1	pseudogene	6.94263	-2.48934	19.4404	1.03789e-05	0.00104829	0	0	0	0.0685959	0.405756	0.815984
ENSG00000248079.2	ATPBD4-AS1	lincRNA	-1.73131	4.49168	19.3829	1.06963e-05	0.00107839	47.5221	20.6221	28.1109	23.3569	4.42643	10.0885
ENSG00000112494.5	UNC93A	protein_coding	4.78682	-0.864772	19.3402	1.09376e-05	0.00110074	0.0902603	0	0	0.102894	2.02878	1.33525
ENSG00000114248.5	LRRC31	protein_coding	3.35316	1.13674	19.3168	1.10726e-05	0.00111232	0.451302	0.175508	0.205439	0.617363	8.29955	4.07992
ENSG00000139734.12	DIAPH3	protein_coding	1.96882	3.51743	19.2735	1.13268e-05	0.00113435	2.21138	3.74416	5.34142	4.87031	30.6899	24.257
ENSG00000249179.1	RP11-39E3.6	processed_transcript	2.40408	2.8837	19.2725	1.13325e-05	0.00113435	1.3539	1.98909	2.43103	23.8714	6.93474	9.34673
ENSG00000223812.1	RP11-197K6.1	lincRNA	7.2496	-2.05792	19.2562	1.14297e-05	0.00114001	0	0	0	0.0342979	1.21727	0.222541
ENSG00000227533.1	SLC2A1-AS1	lincRNA	3.06074	0.0296766	19.2552	1.14361e-05	0.00114001	0.315911	0.0585025	0.273919	0.960342	1.58614	3.56066
ENSG00000266371.1	RP11-142O6.1	sense_intronic	-3.70212	-0.84139	19.2528	1.14503e-05	0.00114001	1.12825	0.906789	0.855996	0.0342979	0.221321	0
ENSG00000181649.5	PHLDA2	protein_coding	2.21092	1.75522	19.239	1.15332e-05	0.00114622	0.541562	1.34556	1.40383	2.64094	5.56992	9.94017
ENSG00000149294.11	NCAM1	protein_coding	-1.80384	3.75219	19.215	1.16794e-05	0.00115868	24.0995	17.4338	17.839	9.08895	5.27483	5.11845
ENSG00000108753.7	HNF1B	protein_coding	3.37913	1.75721	19.1482	1.20952e-05	0.00119781	0.631822	0.555774	0.136959	0.82315	8.81597	10.7562
ENSG00000183579.11	ZNRF3	protein_coding	2.1143	4.99074	19.1353	1.21769e-05	0.00120377	11.6436	7.83934	8.21756	14.4394	100.332	55.116
ENSG00000185774.9	KCNIP4	protein_coding	-1.5819	6.63146	19.1227	1.22576e-05	0.0012096	328.548	92.4048	43.0737	85.4705	30.9481	26.1857
ENSG00000109654.10	TRIM2	protein_coding	2.45261	6.19334	19.092	1.24565e-05	0.00122707	38.9022	12.0808	13.8329	37.9678	200.665	156.224
ENSG00000236311.1	RP11-108L7.11	antisense	6.87866	-2.51374	19.0267	1.28901e-05	0.00126754	0	0	0	0.205788	0.147548	0.964345
ENSG00000130957.4	FBP2	protein_coding	3.68602	-1.09943	19.0009	1.30656e-05	0.00128255	0	0.117005	0.0684797	0.342979	1.47548	0.964345
ENSG00000130203.5	APOE	protein_coding	1.78981	7.68159	18.9394	1.3494e-05	0.00132227	36.8713	75.4683	183.56	229.282	293.841	444.044
ENSG00000160856.14	FCRL3	protein_coding	-2.21817	2.1299	18.9192	1.3637e-05	0.00133395	10.4702	4.97272	5.10174	3.05252	1.54925	0.667623
ENSG00000124766.4	SOX4	protein_coding	1.51865	5.43186	18.8594	1.40717e-05	0.00137166	22.9713	19.0718	20.4754	49.3547	78.9749	76.1832
ENSG00000169174.9	PCSK9	protein_coding	3.24698	0.123849	18.8602	1.40654e-05	0.00137166	0.270781	0.117005	0.10272	0.788853	4.27888	1.18689
ENSG00000114805.12	PLCH1	protein_coding	3.27823	2.68352	18.818	1.43806e-05	0.00139933	0.902603	0.46802	0.855996	1.02894	22.6117	14.6135
ENSG00000183421.7	RIPK4	protein_coding	2.80091	3.12223	18.8111	1.44324e-05	0.0013995	0.676952	0.789784	2.67071	0.926044	27.4439	22.3283
ENSG00000225871.1	RP11-495P10.10	pseudogene	-7.93681	-1.55919	18.8135	1.44147e-05	0.0013995	2.21138	0	0	0	0	0
ENSG00000162482.4	AKR7A3	protein_coding	2.76714	0.935695	18.7992	1.45231e-05	0.00140584	0.315911	0.438769	0.273919	0.617363	7.41427	2.81885
ENSG00000267748.1	CTB-102L5.4	protein_coding	2.55652	0.946674	18.7763	1.4698e-05	0.00142031	0.496432	0.46802	0.445118	1.13183	4.72152	5.04427
ENSG00000244491.1	RP3-508I15.18	processed_transcript	-6.08487	-0.157079	18.7685	1.47582e-05	0.00142367	5.73153	0	0	0.0685959	0	0
ENSG00000126838.5	PZP	protein_coding	-1.80427	5.53282	18.7624	1.4806e-05	0.00142582	75.3674	54.2026	69.4384	34.2293	27.5176	9.19837
ENSG00000251270.1	RP11-231L11.1	antisense	-4.32204	1.17851	18.7134	1.51914e-05	0.00146042	0.947733	4.06593	6.40285	0.720257	0	0.148361
ENSG00000214944.5	ARHGEF28	protein_coding	1.92777	4.4809	18.702	1.52821e-05	0.00146661	13.4939	5.90876	7.08765	18.5552	47.1046	47.8463
ENSG00000255286.1	RP11-708L7.7	pseudogene	6.66194	-2.70938	18.6925	1.53581e-05	0.00147138	0	0	0	0.240086	0.295095	0.519263
ENSG00000164483.12	SAMD3	protein_coding	-1.67267	4.44597	18.6819	1.54442e-05	0.00147469	59.6621	15.7664	20.989	23.1511	7.30361	4.8959
ENSG00000225091.1	SNORA71A	processed_transcript	2.13679	2.76155	18.6817	1.54455e-05	0.00147469	1.08312	3.12989	1.81471	2.46945	19.2181	14.4652
ENSG00000243604.1	AF011889.6	processed_transcript	-7.17003	-2.07959	18.6697	1.55436e-05	0.00148152	0.992864	0	0.445118	0	0	0
ENSG00000143194.8	MAEL	protein_coding	6.83005	-2.57542	18.6422	1.57693e-05	0.00150048	0	0	0	0.0685959	0.553303	0.519263
ENSG00000151715.3	TMEM45B	protein_coding	2.19191	3.45922	18.6329	1.58465e-05	0.00150526	3.11398	2.36935	3.80062	5.62486	33.5302	19.9545
ENSG00000113231.9	PDE8B	protein_coding	-1.76319	3.61706	18.6266	1.5899e-05	0.00150768	20.3086	15.7664	17.702	7.09967	4.94284	5.78607
ENSG00000145850.4	TIMD4	protein_coding	-2.74337	4.47242	18.6027	1.60991e-05	0.00152407	7.67213	31.0649	67.8291	8.06002	2.8034	4.67336
ENSG00000211454.8	AKR7L	polymorphic_pseudogene	3.21334	0.470774	18.5839	1.62588e-05	0.00153658	0.13539	0.0877538	0.445118	0.788853	5.27483	1.85451
ENSG00000259080.1	RP11-158I13.2	processed_transcript	3.15871	2.94559	18.5657	1.64147e-05	0.00154869	0.225651	0.819036	7.08765	16.9775	8.55776	14.0201
ENSG00000073754.5	CD5L	protein_coding	-2.87696	7.76558	18.5611	1.64544e-05	0.00154982	60.1585	262.998	740.848	62.6623	23.0174	43.0988
ENSG00000174482.5	LINGO2	protein_coding	-2.03128	2.70328	18.472	1.72421e-05	0.00162128	10.3799	5.55774	14.0726	2.64094	2.06567	3.0414
ENSG00000262302.1	RP1-4G17.5	protein_coding	6.81458	-2.5052	18.413	1.77836e-05	0.00166939	0	0	0	0.137192	0.737738	0.222541
ENSG00000136099.9	PCDH8	protein_coding	7.64076	-1.69184	18.4093	1.7819e-05	0.00166991	0	0	0	0.0685959	0	2.37377
ENSG00000157064.6	NMNAT2	protein_coding	2.70011	1.92353	18.363	1.82572e-05	0.0017081	0.631822	0.994543	0.513598	0.926044	9.59059	11.5721
ENSG00000236664.1	AC011998.1	processed_transcript	6.95617	-2.47245	18.3516	1.83662e-05	0.00171324	0	0	0	0	0.59019	0.667623
ENSG00000259543.1	CTD-2034I4.1	lincRNA	-1.96288	4.46118	18.3509	1.83734e-05	0.00171324	29.831	47.3578	16.7775	21.4019	8.07823	3.33812
ENSG00000134716.5	CYP2J2	protein_coding	4.14937	1.23206	18.3432	1.84478e-05	0.0017173	0.541562	0.0877538	0.0342398	0.617363	10.771	2.52213
ENSG00000100351.12	GRAP2	protein_coding	-1.67105	4.85836	18.3286	1.85895e-05	0.00172193	86.0181	16.995	24.8924	35.3955	8.55776	4.97008
ENSG00000121895.7	TMEM156	protein_coding	-1.71046	5.50903	18.3308	1.85683e-05	0.00172193	61.6478	68.0092	61.5632	37.762	22.9068	11.8689
ENSG00000165309.8	ARMC3	protein_coding	3.08238	0.477335	18.3286	1.859e-05	0.00172193	0.406171	0.175508	0.171199	0.720257	3.83624	3.63484
ENSG00000259240.1	RP11-108K3.1	lincRNA	2.63607	2.89522	18.3248	1.86271e-05	0.00172252	1.17338	0.965292	1.23263	3.3269	34.1204	4.74754
ENSG00000009950.11	MLXIPL	protein_coding	3.5544	2.82164	18.3074	1.8798e-05	0.00173544	1.08312	0.46802	0.616317	0.99464	24.788	16.6906
ENSG00000164283.7	ESM1	protein_coding	2.67334	3.01699	18.2457	1.94162e-05	0.00178956	3.7458	1.90133	0.547838	11.5927	6.45521	28.0402
ENSG00000175065.7	DSG4	protein_coding	7.21365	-2.07456	18.2279	1.95987e-05	0.0018034	0	0	0	0.0342979	1.25415	0.148361
ENSG00000162949.12	CAPN13	protein_coding	2.95033	1.78079	18.2206	1.96739e-05	0.00180735	0.270781	0.380267	0.479358	0.754555	16.8942	2.22541
ENSG00000167755.8	KLK6	protein_coding	5.3602	-1.37853	18.2062	1.98237e-05	0.00181812	0	0.0292513	0	0.0342979	0.295095	2.52213
ENSG00000016391.5	CHDH	protein_coding	2.56367	3.09482	18.1525	2.03902e-05	0.00186701	1.30877	0.819036	3.6979	2.53805	25.1569	20.0287
ENSG00000235229.1	RP11-429A24.4	sense_intronic	-2.59493	1.81979	18.0891	2.1081e-05	0.0019271	3.52015	3.4809	9.6214	1.95498	0.368869	0.964345
ENSG00000261123.1	RP11-304L19.3	sense_intronic	3.63534	-0.728798	18.0803	2.11784e-05	0.00193284	0.0902603	0.0292513	0.10272	0.240086	1.95501	1.48361
ENSG00000206129.3	CTD-2008L17.2	lincRNA	-2.59178	0.641925	18.0641	2.13593e-05	0.00194617	2.30164	0.965292	4.24574	0.720257	0.110661	0.593443
ENSG00000077274.7	CAPN6	protein_coding	4.27747	-1.43346	18.0382	2.16512e-05	0.00196605	0	0.0585025	0.0342398	0.0342979	1.21727	1.11271
ENSG00000211625.2	IGKV3D-20	IG_V_gene	-1.92945	3.1932	18.0354	2.16831e-05	0.00196605	34.5697	8.45362	2.39679	6.79099	3.06161	0.890164
ENSG00000261208.1	RP11-452D12.1	pseudogene	-3.14756	-0.565062	18.0402	2.16294e-05	0.00196605	1.80521	0.555774	1.16415	0.274383	0.0737738	0.0741804
ENSG00000200418.1	SNORA63	snoRNA	4.5374	-1.82291	18.0285	2.17625e-05	0.00197006	0	0.0585025	0	0.205788	0.737738	0.890164
ENSG00000196739.9	COL27A1	protein_coding	2.10918	3.39011	17.9832	2.2286e-05	0.00201418	5.50588	2.13534	2.67071	11.0439	8.96352	37.2385
ENSG00000065618.12	COL17A1	protein_coding	2.46873	3.72753	17.8756	2.35827e-05	0.00212793	2.52729	2.04759	2.43103	3.3955	13.4637	62.5341
ENSG00000215218.3	UBE2QL1	protein_coding	-1.95416	3.18462	17.8699	2.36534e-05	0.00213087	14.4417	18.4283	7.29309	6.44801	4.13133	1.70615
ENSG00000256083.1	RP11-366L20.3	antisense	4.20736	-1.10067	17.8374	2.4061e-05	0.0021641	0.0451302	0.0292513	0.0342398	0.0685959	1.84434	0.964345
ENSG00000113946.3	CLDN16	protein_coding	3.4367	-0.451856	17.8062	2.44583e-05	0.00219629	0.0451302	0.0877538	0.171199	0.137192	2.47142	1.78033
ENSG00000073350.9	LLGL2	protein_coding	1.98151	5.20672	17.8	2.45378e-05	0.00219989	18.7741	10.706	9.75836	20.8531	78.7904	93.4673
ENSG00000101333.11	PLCB4	protein_coding	2.08663	6.78191	17.7857	2.47241e-05	0.0022095	62.5504	24.4833	28.2479	67.7727	184.324	330.844
ENSG00000166869.2	CHP2	protein_coding	7.10236	-2.21407	17.7862	2.47173e-05	0.0022095	0	0	0	0	1.10661	0.222541
ENSG00000248975.2	CTD-2251F13.1	lincRNA	4.08915	-1.44874	17.7741	2.48741e-05	0.00221936	0.0451302	0.0585025	0	0.17149	0.995946	1.18689
ENSG00000224218.1	RP11-359D14.3	antisense	2.67502	2.56901	17.769	2.49413e-05	0.00222181	0.676952	1.02379	1.26687	0.788853	18.1484	15.5779
ENSG00000118194.14	TNNT2	protein_coding	3.1585	-0.53611	17.736	2.53781e-05	0.00225711	0.0451302	0.175508	0.136959	0.377277	2.39765	1.18689
ENSG00000160867.10	FGFR4	protein_coding	3.15846	2.05394	17.7242	2.55357e-05	0.00226752	1.12825	0.409518	0.479358	1.23473	12.3202	10.8303
ENSG00000134247.9	PTGFRN	protein_coding	1.8003	3.43095	17.7211	2.55771e-05	0.0022676	4.82893	4.47544	3.90334	11.9357	24.456	17.1357
ENSG00000106565.12	TMEM176B	protein_coding	1.56308	4.79263	17.6661	2.63274e-05	0.00233041	7.98804	20.4174	11.5731	24.9003	46.4775	59.4927
ENSG00000111816.5	FRK	protein_coding	2.59646	4.14572	17.6441	2.66337e-05	0.0023538	3.92632	2.45711	2.80767	4.35584	71.9663	24.1828
ENSG00000121900.12	TMEM54	protein_coding	2.48175	1.57006	17.6352	2.67583e-05	0.00236107	0.361041	0.46802	1.47231	1.02894	8.7422	6.52787
ENSG00000064270.7	ATP2C2	protein_coding	2.55171	4.12896	17.6241	2.69155e-05	0.00237119	1.3539	1.34556	8.97084	3.46409	64.1463	28.782
ENSG00000177103.9	DSCAML1	protein_coding	-1.59147	4.9323	17.6036	2.72075e-05	0.00239315	78.9778	26.5894	22.2559	42.1179	6.86096	8.23402
ENSG00000142949.12	PTPRF	protein_coding	2.78671	4.46111	17.5859	2.74615e-05	0.00241169	8.48447	3.5394	2.39679	6.85959	73.4418	43.3213
ENSG00000140022.5	STON2	protein_coding	-1.73857	6.441	17.5801	2.75449e-05	0.00241522	71.4862	137.422	163.598	50.9667	35.4483	34.939
ENSG00000229715.4	EEF1DP3	pseudogene	-1.55917	4.82269	17.5656	2.77558e-05	0.0024299	33.9379	50.634	34.2056	16.2229	13.5744	14.6877
ENSG00000113645.8	WWC1	protein_coding	2.35175	3.62071	17.5538	2.79295e-05	0.00243746	3.38476	3.83192	1.81471	3.87567	39.4321	24.4053
ENSG00000179546.3	HTR1D	protein_coding	4.56275	-1.21856	17.554	2.79269e-05	0.00243746	0.0451302	0	0.0342398	0.0342979	1.6968	0.964345
ENSG00000181378.9	CCDC108	protein_coding	3.80813	-1.49837	17.5483	2.80106e-05	0.00244072	0	0.0877538	0.0342398	0.548767	1.06972	0.445082
ENSG00000108602.13	ALDH3A1	protein_coding	5.19365	-2.00313	17.5435	2.80815e-05	0.00244309	0	0	0.0342398	0.0342979	0.59019	1.11271
ENSG00000234768.1	RP11-503C24.1	lincRNA	7.09713	-2.19306	17.5287	2.83003e-05	0.0024583	0	0	0	0.0342979	1.14349	0.148361
ENSG00000249988.1	RP11-669M16.1	lincRNA	-1.76306	4.48011	17.4893	2.88923e-05	0.00250582	43.9116	42.0926	7.29309	26.9925	9.33239	1.85451
ENSG00000267430.1	RP11-635N19.2	pseudogene	-6.54564	-2.64381	17.4652	2.92612e-05	0.00253388	0.270781	0.292513	0.308159	0	0	0
ENSG00000166033.7	HTRA1	protein_coding	1.89409	3.96141	17.4604	2.93353e-05	0.00253637	12.4108	3.89042	4.00606	22.1565	15.8614	40.725
ENSG00000260592.1	CTA-363E6.6	antisense	3.07508	0.643595	17.4464	2.95528e-05	0.00255122	0.180521	0.175508	0.239679	0.342979	6.86096	1.85451
ENSG00000227601.1	AC004240.2	antisense	4.5208	-1.40193	17.4369	2.96998e-05	0.00255995	0.0451302	0.0292513	0	0.0342979	1.29104	1.11271
ENSG00000163564.10	PYHIN1	protein_coding	-1.92413	4.25787	17.4224	2.99285e-05	0.0025757	39.8048	18.4868	24.4815	20.3387	7.45115	2.67049
ENSG00000162878.8	PKDCC	protein_coding	2.611	2.61723	17.4116	3.00987e-05	0.00258636	2.30164	0.965292	1.0272	3.2926	8.92663	23.2185
ENSG00000140297.8	GCNT3	protein_coding	2.50203	1.52874	17.4006	3.0273e-05	0.00259629	0.225651	0.702031	1.09568	1.20043	11.1767	3.26394
ENSG00000184156.10	KCNQ3	protein_coding	1.6387	4.59885	17.3985	3.03072e-05	0.00259629	12.0046	4.82646	12.2921	22.9796	15.0499	87.9037
ENSG00000227945.1	RP11-103C16.2	antisense	2.06247	3.98126	17.3934	3.03879e-05	0.00259921	8.30395	4.76796	3.45822	10.8038	43.0101	28.1144
ENSG00000087116.9	ADAMTS2	protein_coding	-2.55509	4.68162	17.3562	3.09888e-05	0.00264656	6.95005	39.5477	74.0265	6.82529	1.91812	12.3881
ENSG00000147381.7	MAGEA4	protein_coding	6.76419	-2.36138	17.3206	3.15744e-05	0.00268835	0	0	0	0.82315	0	0.445082
ENSG00000183336.7	BOLA2	protein_coding	-8.12961	-1.33603	17.3213	3.15636e-05	0.00268835	2.57242	0	0	0	0	0
ENSG00000259204.1	RP11-394B5.2	sense_intronic	6.85925	-2.53548	17.3081	3.17832e-05	0.00270201	0	0	0	0	0.700851	0.445082
ENSG00000245164.2	RP11-622O11.2	lincRNA	-1.658	4.37123	17.3019	3.18864e-05	0.00270666	58.1728	11.9053	20.27	25.6549	5.3486	4.37664
ENSG00000105976.9	MET	protein_coding	2.02523	5.63132	17.2766	3.23142e-05	0.00273749	22.204	14.3039	11.0937	22.911	152.896	84.5656
ENSG00000226627.1	SHANK2-AS1	antisense	5.27026	-1.85289	17.2746	3.23476e-05	0.00273749	0	0.0292513	0	0.0342979	1.29104	0.370902
ENSG00000134762.12	DSC3	protein_coding	3.70611	1.87205	17.2599	3.25989e-05	0.00275459	0.225651	0.0585025	0.205439	1.40622	19.882	0.519263
ENSG00000109846.3	CRYAB	protein_coding	2.35688	0.724925	17.1877	3.38616e-05	0.00285696	0.631822	0.292513	0.513598	4.73312	1.18038	3.11558
ENSG00000160213.5	CSTB	protein_coding	1.43953	5.22878	17.1746	3.40957e-05	0.00287237	17.1043	18.1358	21.8108	48.3601	62.8922	62.5341
ENSG00000180644.5	PRF1	protein_coding	-1.99997	3.629	17.1664	3.42443e-05	0.00288054	20.6696	11.9053	22.838	9.22614	4.83218	2.44795
ENSG00000255387.1	RP11-23F23.3	pseudogene	-8.10336	-1.3617	17.1486	3.4567e-05	0.00290331	2.52729	0	0	0	0	0
ENSG00000225210.4	AL589743.1	lincRNA	3.11319	-0.193804	17.1358	3.47994e-05	0.00291407	0.315911	0.0585025	0.136959	1.06324	2.76652	1.11271
ENSG00000235786.1	ZNRF3-IT1	sense_intronic	7.55014	-1.705	17.138	3.47599e-05	0.00291407	0	0	0	0	1.80746	0
ENSG00000165816.7	VWA2	protein_coding	2.73246	0.9245	17.1318	3.48742e-05	0.00291596	0.361041	0.23401	0.376638	0.754555	1.58614	9.49509
ENSG00000007171.12	NOS2	protein_coding	2.77131	0.219451	17.1259	3.49816e-05	0.00291621	0.270781	0.146256	0.342398	0.685959	1.77057	4.525
ENSG00000196644.8	GPR89C	protein_coding	-4.74123	0.243729	17.1285	3.49341e-05	0.00291621	7.40135	0.0585025	0	0.137192	0.0368869	0
ENSG00000158125.5	XDH	protein_coding	3.73876	1.81211	17.1098	3.52794e-05	0.00293665	0.902603	0.204759	0.205439	0.788853	8.04134	12.6107
ENSG00000188959.9	C9orf152	protein_coding	2.35062	1.45514	17.0894	3.56601e-05	0.00296393	1.21851	0.848287	0.445118	2.29796	7.08228	5.34099
ENSG00000128284.15	APOL3	protein_coding	-1.54471	5.86582	17.0852	3.57402e-05	0.00296456	99.3766	70.1738	69.9862	61.8392	20.546	21.9574
ENSG00000197705.5	KLHL14	protein_coding	-2.30533	3.35476	17.0834	3.57739e-05	0.00296456	17.691	21.6752	6.40285	10.3237	1.51236	1.70615
ENSG00000229970.2	AC007128.1	lincRNA	2.5541	0.613296	17.0378	3.66423e-05	0.00303203	0.451302	0.292513	0.410878	1.02894	3.98379	3.56066
ENSG00000256417.1	RP11-1038A11.3	lincRNA	4.49117	-1.38273	17.0142	3.71017e-05	0.0030655	0	0.0292513	0.0342398	0.445873	0.0737738	2.22541
ENSG00000075275.12	CELSR1	protein_coding	1.7881	4.03251	16.986	3.76574e-05	0.00310682	6.85978	9.1264	4.17726	13.239	31.6121	37.016
ENSG00000228947.1	RP11-326L24.4	antisense	6.96254	-2.46173	16.9765	3.78455e-05	0.00311774	0	0	0	0.0342979	0.147548	1.26107
ENSG00000196090.7	PTPRT	protein_coding	-1.83892	4.78226	16.9228	3.89311e-05	0.00320244	24.0544	10.1794	93.6117	12.1072	4.90596	11.1271
ENSG00000235637.1	RP11-457D2.3	antisense	-4.5632	-0.394087	16.9116	3.9162e-05	0.0032167	4.46789	0.204759	0.0684797	0.0342979	0.0737738	0
ENSG00000039560.9	RAI14	protein_coding	1.81685	5.76266	16.9021	3.93576e-05	0.00322801	53.9305	15.9712	11.0937	70.5166	67.171	124.623
ENSG00000106483.7	SFRP4	protein_coding	2.05669	1.92372	16.8862	3.96898e-05	0.00325049	1.39904	1.66732	0.992956	3.70418	8.18889	7.78894
ENSG00000196754.5	S100A2	protein_coding	2.6702	0.197207	16.8413	4.06381e-05	0.00332328	0.451302	0.175508	0.273919	1.26902	2.61897	2.52213
ENSG00000253926.1	RP11-26E5.1	lincRNA	-3.11894	3.22514	16.8027	4.14733e-05	0.00338662	6.40848	16.2637	21.4341	5.69346	1.6968	0.445082
ENSG00000255545.2	RP11-627G23.1	lincRNA	3.109	2.51409	16.7571	4.24822e-05	0.00346394	1.21851	0.555774	0.342398	1.44051	26.9643	4.67336
ENSG00000225851.1	HLA-S	pseudogene	-8.04879	-1.41439	16.7464	4.27231e-05	0.0034785	2.43703	0	0	0	0	0
ENSG00000141934.4	PPAP2C	protein_coding	2.33663	2.04903	16.7294	4.31086e-05	0.00350478	0.857473	1.0823	1.09568	1.30332	10.7341	11.1271
ENSG00000243479.3	RP5-1121A15.1	antisense	6.70982	-2.73928	16.7255	4.31967e-05	0.00350685	0	0	0	0.0342979	0.331982	0.741804
ENSG00000134138.14	MEIS2	protein_coding	-1.4907	7.42718	16.702	4.37346e-05	0.00354536	527.662	139.499	99.5695	185.449	49.4653	50.7394
ENSG00000232021.2	LEF1-AS1	processed_transcript	2.75715	-0.112508	16.6988	4.38098e-05	0.00354631	0.13539	0.292513	0.205439	0.788853	1.47548	3.18976
ENSG00000143036.12	SLC44A3	protein_coding	2.31882	2.58637	16.6738	4.43889e-05	0.00358798	1.85034	1.60882	1.33535	2.70954	14.2752	16.2455
ENSG00000136378.10	ADAMTS7	protein_coding	2.37559	1.76965	16.6467	4.50278e-05	0.00363437	1.21851	0.321764	0.924476	2.74383	1.62302	15.8004
ENSG00000257105.1	RP11-259O18.4	antisense	-2.18415	1.90914	16.6303	4.54195e-05	0.00366069	7.49161	4.35844	5.13598	3.3612	0.885286	0.741804
ENSG00000267795.1	RP11-127I20.4	protein_coding	2.83299	-0.00715395	16.5668	4.69671e-05	0.00377997	0.0451302	0.321764	0.273919	0.240086	2.10255	3.56066
ENSG00000229023.1	AC067945.3	pseudogene	-7.66992	-1.81771	16.5599	4.71379e-05	0.00378826	1.85034	0	0	0	0	0
ENSG00000227112.1	RP1-86D1.4	antisense	3.39211	-0.0761113	16.5287	4.79194e-05	0.00384553	0.180521	0.0585025	0.10272	0.308681	3.87312	1.40943
ENSG00000260704.1	LINC00543	antisense	4.94729	-1.77337	16.5211	4.81114e-05	0.0038554	0.0451302	0	0	0.0685959	0.516417	1.48361
ENSG00000095203.9	EPB41L4B	protein_coding	2.51608	3.35087	16.5163	4.82324e-05	0.00385956	3.15911	2.2816	1.26687	3.2926	37.8091	15.5779
ENSG00000161574.11	CCL15	protein_coding	2.628	0.812653	16.5057	4.8505e-05	0.00386476	0.496432	0.0877538	0.821756	0.960342	2.36076	6.82459
ENSG00000184672.7	RALYL	protein_coding	-2.32477	2.11501	16.5078	4.845e-05	0.00386476	4.06171	11.525	4.2115	0.754555	1.03283	2.81885
ENSG00000204531.10	POU5F1	protein_coding	2.05778	2.65625	16.5075	4.8459e-05	0.00386476	1.4893	2.01834	2.36255	2.91532	16.3778	14.2426
ENSG00000057294.9	PKP2	protein_coding	1.97892	4.41028	16.5001	4.86465e-05	0.00387052	5.00945	4.82646	8.423	7.57984	72.0032	33.4553
ENSG00000213250.5	RBMS2P1	pseudogene	-7.96734	-1.49762	16.482	4.91141e-05	0.00390216	2.30164	0	0	0	0	0
ENSG00000053747.11	LAMA3	protein_coding	2.35708	4.81123	16.4695	4.94392e-05	0.00392241	7.627	5.61624	5.92349	6.37942	81.8151	69.0619
ENSG00000115607.5	IL18RAP	protein_coding	-1.95877	4.99678	16.4417	5.01702e-05	0.00397476	68.1465	20.2419	56.393	25.8606	13.3899	4.525
ENSG00000183734.4	ASCL2	protein_coding	2.18268	1.80664	16.4256	5.0598e-05	0.00400298	0.676952	1.1408	1.12991	1.50911	5.68058	12.3881
ENSG00000156453.9	PCDH1	protein_coding	2.1205	3.51142	16.4164	5.08443e-05	0.00401677	4.87406	2.51561	3.5267	6.07073	24.3822	30.7107
ENSG00000171388.9	APLN	protein_coding	3.04741	0.529833	16.3711	5.20737e-05	0.00410808	0.13539	0.175508	0.205439	0.411575	0.848399	8.15984
ENSG00000186197.7	EDARADD	protein_coding	-2.0532	3.5173	16.359	5.24057e-05	0.00412263	8.71012	10.2087	33.4523	5.55627	2.65586	3.93156
ENSG00000196228.2	SULT1C3	protein_coding	3.16671	0.20611	16.3612	5.23466e-05	0.00412263	0.361041	0.0585025	0.205439	0.617363	3.20916	2.96721
ENSG00000240758.1	RP11-155G14.5	pseudogene	2.61709	2.48465	16.3286	5.32538e-05	0.00418346	1.57956	4.6217	0.239679	14.4737	7.22983	6.23115
ENSG00000182747.4	SLC35D3	protein_coding	6.46939	-2.8591	16.3212	5.34633e-05	0.00419402	0	0	0	0.17149	0.47953	0.222541
ENSG00000231551.2	RP11-495P10.1	lincRNA	-3.46612	1.49929	16.3175	5.35663e-05	0.00419621	17.0141	0.23401	0.273919	0.377277	0.147548	0.0741804
ENSG00000166483.5	WEE1	protein_coding	2.09112	5.00447	16.307	5.38648e-05	0.00421368	16.6982	7.37132	5.99197	17.7663	113.317	37.3869
ENSG00000198720.8	ANKRD13B	protein_coding	2.4458	0.682366	16.2975	5.41361e-05	0.00422898	0.496432	0.497272	0.308159	1.13183	3.35671	4.525
ENSG00000250337.1	RP11-46C20.1	lincRNA	3.89543	-0.499988	16.2707	5.49059e-05	0.00428312	0.0451302	0	0.136959	0.411575	3.20916	0.519263
ENSG00000153714.5	LURAP1L	protein_coding	3.73334	4.59939	16.2649	5.5074e-05	0.00429024	1.66982	1.63807	1.06144	0.82315	112.099	33.2328
ENSG00000165685.4	TMEM52B	protein_coding	1.44238	5.74074	16.2518	5.54578e-05	0.00431342	20.7147	25.7704	35.404	87.494	64.3308	95.7669
ENSG00000168453.10	HR	protein_coding	2.65543	2.15721	16.2494	5.5526e-05	0.00431342	1.03799	1.02379	0.582077	1.16613	13.3899	10.9787
ENSG00000176920.10	FUT2	protein_coding	2.25486	1.18944	16.1962	5.71097e-05	0.00443028	0.676952	0.643528	0.684797	1.37192	5.38549	5.71189
ENSG00000229754.1	CXCR2P1	pseudogene	-2.4707	4.44002	16.1727	5.78205e-05	0.0044792	15.1637	30.5091	51.5652	17.0461	3.6518	4.07992
ENSG00000225083.1	GRTP1-AS1	antisense	2.73011	0.514658	16.1555	5.83491e-05	0.00451389	0.315911	0.146256	0.479358	0.583065	3.46737	4.22828
ENSG00000185760.11	KCNQ5	protein_coding	-1.70443	5.61903	16.1395	5.88427e-05	0.00454578	69.1394	75.9363	55.6398	51.8928	23.6076	9.71763
ENSG00000084636.11	COL16A1	protein_coding	2.48486	1.02641	16.1363	5.89446e-05	0.00454737	0.496432	0.526523	0.342398	0.857448	7.45115	2.96721
ENSG00000233589.1	RP4-694A7.2	antisense	3.91175	-1.77413	16.1308	5.91163e-05	0.00455432	0	0.0585025	0.0342398	0.240086	0.995946	0.519263
ENSG00000249921.1	CTC-329H14.1	pseudogene	-7.02694	-2.33891	16.1132	5.96667e-05	0.00459039	1.03799	0	0.205439	0	0	0
ENSG00000267432.1	RP11-559N14.5	processed_transcript	2.04365	1.89035	16.1011	6.00498e-05	0.00461351	0.586692	1.11155	2.43103	2.26366	8.33644	8.38238
ENSG00000239268.2	RP11-384F7.2	processed_transcript	-6.80417	-2.56923	16.0938	6.02823e-05	0.00462501	0.812343	0.0585025	0.171199	0	0	0
ENSG00000173227.9	SYT12	protein_coding	6.38549	-2.97326	16.0549	6.15327e-05	0.00471447	0	0	0	0.17149	0.368869	0.296721
ENSG00000101444.7	AHCY	protein_coding	1.40871	5.39576	16.0361	6.21477e-05	0.00474856	15.5699	19.1888	26.5359	29.3933	72.7041	97.3246
ENSG00000109099.9	PMP22	protein_coding	1.40275	5.54454	16.0378	6.20893e-05	0.00474856	18.8193	20.8562	34.2741	61.016	72.4828	79.1505
ENSG00000084734.4	GCKR	protein_coding	-2.40407	1.36453	16.0244	6.25304e-05	0.00477128	1.98573	3.45165	6.50557	1.13183	0.368869	0.964345
ENSG00000267057.1	RP11-456O19.2	lincRNA	-4.92002	-1.90893	16.013	6.29106e-05	0.00479373	0.812343	0.0292513	0.684797	0.0342979	0	0
ENSG00000168229.3	PTGDR	protein_coding	-2.05905	1.9586	16.0025	6.32588e-05	0.0048137	11.2825	2.95438	3.6979	4.04716	0.848399	0.593443
ENSG00000139044.6	B4GALNT3	protein_coding	2.41483	5.04912	15.9845	6.38623e-05	0.00485301	17.4654	6.8448	3.25279	14.1307	128.219	34.939
ENSG00000233005.1	AC067959.1	lincRNA	-1.67249	3.8005	15.9777	6.40943e-05	0.00486402	19.9927	26.8819	12.566	9.56912	7.34049	4.1541
ENSG00000257898.1	RP11-496I2.3	lincRNA	2.18182	1.61018	15.8928	6.70332e-05	0.00508015	1.62469	1.17005	0.376638	3.2583	9.07418	3.33812
ENSG00000185101.8	ANO9	protein_coding	2.13546	4.18106	15.8875	6.72212e-05	0.0050875	7.35622	5.08972	3.56094	7.40835	57.3591	32.1201
ENSG00000229404.1	RP11-124L5.7	lincRNA	3.46005	-1.37259	15.8841	6.73431e-05	0.00508983	0.0451302	0.146256	0	0.445873	1.18038	0.593443
ENSG00000011426.6	ANLN	protein_coding	1.65225	3.49121	15.8809	6.74545e-05	0.00509136	4.55815	4.85571	5.51262	11.1125	20.878	22.9217
ENSG00000239513.1	RP11-2A4.3	lincRNA	6.931	-2.36512	15.8775	6.75777e-05	0.00509377	0	0	0	0	1.03283	0.148361
ENSG00000112655.11	PTK7	protein_coding	2.29863	2.63278	15.8699	6.78495e-05	0.00510736	2.57242	1.2578	1.30111	4.25294	7.11917	23.6635
ENSG00000224853.1	LINC00393	lincRNA	2.43759	0.556865	15.8571	6.83111e-05	0.0051352	0.406171	0.380267	0.376638	0.891746	3.87312	3.4123
ENSG00000258077.1	RP11-114H23.1	processed_transcript	2.37642	3.78001	15.8378	6.90095e-05	0.00518072	6.49874	1.69657	2.87615	9.15755	49.3178	15.5779
ENSG00000148053.11	NTRK2	protein_coding	-1.96346	2.45083	15.8227	6.95628e-05	0.00521525	4.46789	8.48287	11.2307	1.92068	1.65991	3.18976
ENSG00000178078.5	STAP2	protein_coding	2.63447	1.66581	15.8134	6.99074e-05	0.00523406	1.17338	0.438769	0.650557	1.44051	7.67248	8.90164
ENSG00000231734.3	BX284650.2	processed_transcript	-3.92355	2.36813	15.789	7.08143e-05	0.00529486	32.2229	0.204759	0.308159	0.205788	0.110661	0.148361
ENSG00000066382.11	MPPED2	protein_coding	-2.14886	4.5536	15.7665	7.16594e-05	0.00535089	10.0189	24.2786	72.7939	10.4952	3.17227	10.3111
ENSG00000134690.6	CDCA8	protein_coding	2.1756	1.17316	15.7599	7.19118e-05	0.00536256	0.767213	0.702031	0.616317	2.05788	6.82408	2.96721
ENSG00000196091.8	MYBPC1	protein_coding	3.40434	-0.0986947	15.7516	7.22269e-05	0.00537888	0.13539	0.0292513	0.171199	0.205788	3.57803	1.78033
ENSG00000158813.13	EDA	protein_coding	-1.56304	6.58135	15.7361	7.282e-05	0.00541583	102.897	129.378	166.508	64.9603	51.1252	36.2742
ENSG00000112319.13	EYA4	protein_coding	-2.6447	4.38411	15.726	7.321e-05	0.00543037	2.03086	5.87951	99.4325	1.7149	1.29104	2.81885
ENSG00000198821.6	CD247	protein_coding	-1.70683	5.70949	15.7273	7.31625e-05	0.00543037	87.8684	50.1952	84.0931	46.0278	27.6283	10.7562
ENSG00000251537.4	RP11-385D13.1	protein_coding	3.89082	1.91345	15.6976	7.43198e-05	0.00550538	2.61755	0.380267	0	2.26366	14.2752	3.93156
ENSG00000200792.1	SNORA80	snoRNA	1.97017	2.39753	15.6781	7.50906e-05	0.00555511	0.902603	2.16459	2.12287	2.46945	16.4516	8.3082
ENSG00000152592.9	DMP1	protein_coding	3.26066	-0.449858	15.6755	7.51933e-05	0.00555535	0.0451302	0.0585025	0.205439	2.57235	0.184434	1.63197
ENSG00000231894.1	WDR95P	pseudogene	2.06208	1.47072	15.6697	7.54221e-05	0.00555755	1.26364	0.204759	2.02015	4.25294	1.80746	8.23402
ENSG00000234753.1	RP11-328M4.2	antisense	2.72759	1.03999	15.6706	7.53883e-05	0.00555755	0.586692	0.321764	0.308159	0.754555	7.15606	3.7832
ENSG00000019186.5	CYP24A1	protein_coding	4.62029	-1.72713	15.6587	7.58625e-05	0.00558264	0	0	0.0684797	0.17149	0.110661	1.92869
ENSG00000111962.7	UST	protein_coding	-2.40658	8.55076	15.64	7.66146e-05	0.00562317	209.223	764.16	738.93	195.567	123.202	54.6709
ENSG00000205414.1	RP11-401P9.6	antisense	2.1176	1.77976	15.6402	7.661e-05	0.00562317	0.631822	1.22855	1.09568	1.44051	11.3981	5.41517
ENSG00000244968.2	LIFR-AS1	lincRNA	-1.65428	3.96451	15.6356	7.67953e-05	0.00562903	66.1608	3.07138	9.17628	13.9936	1.73368	3.63484
ENSG00000185467.7	KPNA7	protein_coding	3.73835	0.350877	15.6249	7.72304e-05	0.0056535	0.180521	0.175508	0	0.102894	4.5002	3.18976
ENSG00000235897.1	TM4SF19-AS1	antisense	2.31208	1.89811	15.5902	7.86615e-05	0.00575073	1.66982	0.672779	0.855996	3.3269	12.2465	4.30246
ENSG00000237361.1	RP11-269C23.3	lincRNA	2.39964	0.278634	15.5875	7.87725e-05	0.00575132	0.406171	0.409518	0.273919	2.36656	1.58614	2.67049
ENSG00000170608.1	FOXA3	protein_coding	3.24015	1.04292	15.5675	7.96125e-05	0.00580355	0.361041	0.292513	0.10272	0.342979	4.05756	8.38238
ENSG00000218809.1	RP1-229K20.5	pseudogene	-6.60551	-2.69165	15.5655	7.96957e-05	0.00580355	0.180521	0.555774	0.0684797	0	0	0
ENSG00000176887.5	SOX11	protein_coding	4.31873	-1.63454	15.5487	8.04072e-05	0.00584439	0.0451302	0	0.0342398	0.205788	0.184434	1.92869
ENSG00000255823.1	MTRNR2L8	protein_coding	2.52435	-0.0967543	15.5473	8.04658e-05	0.00584439	0.180521	0.321764	0.273919	1.57771	1.32793	2.29959
ENSG00000166689.9	PLEKHA7	protein_coding	1.76414	5.03399	15.532	8.11204e-05	0.00587665	15.1637	10.7352	9.55292	18.8296	105.054	42.6537
ENSG00000169436.12	COL22A1	protein_coding	2.06467	1.61957	15.5343	8.10225e-05	0.00587665	0.676952	0.877538	1.36959	2.50375	2.8034	11.7205
ENSG00000234191.1	RP11-157D23.2	lincRNA	2.33688	0.475414	15.5245	8.14436e-05	0.00589242	0.947733	0.175508	0.342398	3.66988	1.91812	1.63197
ENSG00000170835.10	CEL	protein_coding	2.95431	0.732423	15.5162	8.18018e-05	0.00591068	0.315911	0.146256	0.342398	0.308681	3.61492	6.15697
ENSG00000237330.1	RNF223	protein_coding	3.33579	-1.09813	15.4641	8.40874e-05	0.00606798	0.0451302	0.0292513	0.171199	0.205788	1.10661	1.55779
ENSG00000121211.3	MND1	protein_coding	2.03984	2.07778	15.4366	8.53184e-05	0.00614887	1.9406	1.37481	1.12991	3.84137	11.2136	6.75041
ENSG00000079931.10	MOXD1	protein_coding	-1.99637	3.13286	15.4197	8.60858e-05	0.00619618	19.406	12.7828	6.12893	10.1179	1.51236	2.07705
ENSG00000145287.6	PLAC8	protein_coding	-1.39757	6.21725	15.3994	8.70168e-05	0.00623907	100.866	83.9804	119.805	52.8874	36.9607	39.909
ENSG00000186185.9	KIF18B	protein_coding	2.58172	-0.0434603	15.4009	8.69468e-05	0.00623907	0.0451302	0.46802	0.308159	0.583065	2.2501	2.52213
ENSG00000257453.1	RP11-290L1.3	processed_transcript	1.69827	3.42127	15.4035	8.68293e-05	0.00623907	4.51302	3.80267	5.13598	9.36334	15.345	29.3012
ENSG00000241224.1	RP11-59E19.1	lincRNA	6.83779	-2.46153	15.3889	8.75023e-05	0.00626584	0	0	0	0	0.959059	0.148361
ENSG00000251442.1	RP11-792D21.2	lincRNA	1.84695	2.55985	15.3795	8.79384e-05	0.006289	1.98573	1.69657	3.83486	9.15755	7.26672	12.9074
ENSG00000228008.1	CTD-2330K9.3	protein_coding	4.82714	-2.35666	15.3528	8.91877e-05	0.00637019	0	0	0.0342398	0.0685959	0.516417	0.741804
ENSG00000168743.8	NPNT	protein_coding	2.01865	3.25399	15.349	8.93662e-05	0.00637479	3.61041	3.18839	2.53375	4.87031	21.2469	24.6279
ENSG00000106258.9	CYP3A5	protein_coding	2.30187	5.91498	15.3109	9.1191e-05	0.00649666	15.4345	15.8834	9.1078	11.3183	210.55	113.199
ENSG00000119125.12	GDA	protein_coding	2.51687	2.77634	15.298	9.18126e-05	0.00653261	1.9406	1.46256	0.547838	2.33226	30.653	5.11845
ENSG00000234358.1	AC003080.4	pseudogene	6.45184	-2.70758	15.2897	9.22204e-05	0.00655328	0	0	0	0.445873	0.442643	0
ENSG00000115414.14	FN1	protein_coding	2.03176	8.66511	15.2743	9.29747e-05	0.00659849	115.037	162.257	92.79	380.673	301.772	1537.46
ENSG00000167748.5	KLK1	protein_coding	3.92879	-1.54898	15.2623	9.35651e-05	0.00663196	0.0451302	0.0585025	0	0.102894	1.36482	0.593443
ENSG00000213865.3	C8orf44	protein_coding	3.14245	-0.512528	15.2501	9.41716e-05	0.00666649	0.0902603	0.0292513	0.239679	0.240086	0.553303	3.7832
ENSG00000267327.1	CTD-2008L17.1	lincRNA	-2.60188	0.786989	15.2356	9.48996e-05	0.00670952	8.71012	0.351015	0.650557	0.82315	0.0737738	0.296721
ENSG00000160180.14	TFF3	protein_coding	2.90598	3.34462	15.2263	9.53674e-05	0.00673144	3.38476	1.34556	0.787516	3.3269	13.5006	43.7664
ENSG00000177993.3	ZNRF3-AS1	lincRNA	2.93599	-0.338553	15.2246	9.54507e-05	0.00673144	0	0.292513	0.205439	0.137192	2.76652	1.55779
ENSG00000109906.9	ZBTB16	protein_coding	-1.46663	6.76575	15.2142	9.59789e-05	0.00674636	248.803	51.8625	160.311	125.771	26.1897	41.3926
ENSG00000115112.7	TFCP2L1	protein_coding	1.64887	4.52427	15.2133	9.60246e-05	0.00674636	4.64841	7.45907	16.7775	10.7696	63.3348	37.9062
ENSG00000146285.9	SCML4	protein_coding	-1.66105	5.17737	15.2136	9.60118e-05	0.00674636	72.8401	27.9642	50.8119	42.358	13.685	7.34386
ENSG00000254177.1	RP11-1149M10.1	lincRNA	-1.65442	5.03826	15.1995	9.67307e-05	0.00678743	40.3915	62.5685	31.7746	32.2744	14.8654	7.78894
ENSG00000169282.13	KCNAB1	protein_coding	-1.79698	4.766	15.1733	9.80783e-05	0.00686673	14.7576	48.0013	55.811	13.0675	10.2177	10.7562
ENSG00000174358.11	SLC6A19	protein_coding	-4.93477	-1.55738	15.1704	9.82296e-05	0.00686673	0.13539	1.46256	0.10272	0.0342979	0	0
ENSG00000214841.1	AC005493.1	protein_coding	4.36467	-1.50917	15.1714	9.81805e-05	0.00686673	0.0451302	0	0.0342398	0	0.995946	1.33525
ENSG00000183662.6	FAM19A1	protein_coding	-1.62648	3.81916	15.155	9.90381e-05	0.0069146	36.6457	10.8815	14.5519	14.0279	5.16417	3.70902
ENSG00000228402.1	RP3-347E1.2	antisense	4.52768	-1.34619	15.1515	9.92195e-05	0.00691861	0	0	0.0684797	0.0342979	1.88123	0.445082
ENSG00000181085.10	MAPK15	protein_coding	3.50508	-1.18482	15.0807	0.000103013	0.00716523	0.0451302	0.146256	0	0.17149	1.77057	0.593443
ENSG00000240240.3	RP11-146D12.2	protein_coding	-2.11751	4.75188	15.0815	0.00010297	0.00716523	14.8027	67.5412	38.8622	13.925	5.12728	9.86599
ENSG00000197991.9	PCDH20	protein_coding	3.38865	-0.754726	15.0773	0.000103198	0.0071692	0.180521	0.0292513	0.0684797	0.308681	1.18038	2.22541
ENSG00000254729.1	XXbac-BPG116M5.15	protein_coding	-6.03774	-3.03233	15.07	0.000103595	0.00718784	0.13539	0.204759	0.308159	0	0	0
ENSG00000168528.7	SERINC2	protein_coding	2.20165	2.95585	15.0327	0.000105664	0.00732229	3.47502	1.34556	2.36255	5.14469	22.9068	13.1299
ENSG00000235311.1	RP11-533K9.2	lincRNA	4.35308	-1.85797	15.0068	0.000107125	0.00741431	0	0.0292513	0.0342398	0	0.959059	0.815984
ENSG00000180229.8	HERC2P3	pseudogene	-1.63911	3.70948	15.0033	0.000107324	0.00741889	32.1778	12.2855	11.0937	16.0514	3.87312	3.18976
ENSG00000104918.3	RETN	protein_coding	2.82794	0.320663	14.9815	0.000108569	0.00749566	0.0451302	0.204759	0.410878	0.788853	0.47953	6.60205
ENSG00000143184.4	XCL1	protein_coding	-2.29665	2.72702	14.9737	0.000109022	0.0075177	14.577	7.63458	5.51262	9.9464	1.29104	0.445082
ENSG00000261873.1	RP11-515E23.1	lincRNA	3.21475	-1.08576	14.9707	0.000109196	0.00752041	0.0451302	0.0877538	0.10272	0.17149	1.4017	1.26107
ENSG00000267074.1	RP11-1094M14.5	sense_intronic	-1.82279	3.32497	14.9553	0.000110089	0.00757258	17.8715	10.2087	15.3737	9.08895	3.72558	2.44795
ENSG00000011052.16	NME2	protein_coding	1.4099	4.64645	14.9422	0.000110856	0.00761593	7.80752	13.2801	15.3737	19.4469	31.6858	68.3943
ENSG00000227359.1	AC017074.2	lincRNA	2.44917	2.34264	14.9344	0.000111313	0.00763795	1.71495	0.731282	0.958716	2.77813	19.7345	5.41517
ENSG00000229106.1	RP11-4M23.2	pseudogene	-6.29957	-2.91075	14.9153	0.000112446	0.00770621	0.180521	0.321764	0.205439	0	0	0
ENSG00000115221.6	ITGB6	protein_coding	1.86436	3.82404	14.9055	0.000113031	0.00771787	7.22083	3.80267	4.7251	11.284	41.2764	19.2869
ENSG00000236563.1	RP11-390F4.7	sense_intronic	-7.39481	-2.09025	14.908	0.000112881	0.00771787	1.53443	0	0	0	0	0
ENSG00000260335.1	RP11-345J4.6	pseudogene	-7.39481	-2.09024	14.9078	0.000112895	0.00771787	1.53443	0	0	0	0	0
ENSG00000164089.4	AGXT2L1	protein_coding	-6.54801	-2.83296	14.898	0.000113485	0.00773942	0.631822	0.0877538	0.136959	0	0	0
ENSG00000225217.1	HSPA7	pseudogene	-1.54239	5.48945	14.8935	0.000113753	0.00774825	189.592	19.3351	14.415	38.5509	5.9019	13.7975
ENSG00000172986.8	GXYLT2	protein_coding	2.11042	1.14363	14.8884	0.000114062	0.0077598	0.767213	0.585025	0.855996	1.6463	5.05351	5.04427
ENSG00000087245.8	MMP2	protein_coding	1.54981	4.25865	14.8662	0.000115414	0.00782325	3.38476	8.01485	18.558	17.732	21.0993	49.5525
ENSG00000110881.6	ASIC1	protein_coding	2.74519	-0.425952	14.8705	0.000115148	0.00782325	0.180521	0.0877538	0.273919	0.548767	1.54925	2.22541
ENSG00000226321.3	AC104809.3	protein_coding	-2.11753	2.66625	14.8667	0.00011538	0.00782325	7.22083	9.1849	11.6758	4.73312	1.36482	2.07705
ENSG00000166920.6	C15orf48	protein_coding	1.51682	4.10566	14.8501	0.000116402	0.00788064	5.59614	8.1026	11.5731	18.075	34.0835	28.1144
ENSG00000152217.12	SETBP1	protein_coding	-1.58633	7.02988	14.8287	0.000117727	0.00796071	159.445	247.173	129.084	119.288	64.4045	35.5324
ENSG00000114993.11	RTKN	protein_coding	2.27937	2.89149	14.8233	0.000118066	0.00797072	2.61755	2.19385	1.30111	2.98392	20.0665	17.5066
ENSG00000163421.4	PROK2	protein_coding	-1.46486	5.42748	14.8218	0.000118161	0.00797072	40.0756	58.7366	73.1021	14.9196	42.2724	18.0258
ENSG00000254757.1	RP13-726E6.1	lincRNA	2.45731	0.377392	14.8041	0.000119276	0.00803623	0.180521	0.351015	0.445118	0.445873	3.76246	3.0414
ENSG00000145247.7	OCIAD2	protein_coding	2.13337	2.61394	14.7956	0.000119815	0.00806282	3.61041	1.46256	1.54079	5.07609	12.7998	14.1685
ENSG00000112559.8	MDFI	protein_coding	3.03396	-0.0119908	14.7859	0.000120432	0.00809459	0.270781	0.204759	0.0342398	1.09753	0.774625	4.30246
ENSG00000164647.4	STEAP1	protein_coding	3.25212	-0.46088	14.7797	0.00012083	0.00811156	0.13539	0.146256	0.0342398	0.17149	2.10255	2.15123
ENSG00000009765.10	IYD	protein_coding	3.19919	2.31253	14.7523	0.000122596	0.00822029	0.857473	0.46802	0.513598	0.583065	16.8942	12.0914
ENSG00000088325.11	TPX2	protein_coding	1.83151	3.11777	14.7267	0.000124273	0.00831973	2.21138	3.07138	3.97182	4.11575	22.9068	17.5807
ENSG00000137441.7	FGFBP2	protein_coding	-2.80229	-0.254913	14.7249	0.000124394	0.00831973	2.07599	0.936041	1.06144	0.651661	0.0368869	0.148361
ENSG00000233358.1	RP1-209A6.1	lincRNA	2.2615	0.634132	14.7229	0.000124526	0.00831973	0.315911	0.936041	0.342398	2.98392	2.76652	2.22541
ENSG00000256643.1	RP11-349K16.1	lincRNA	4.81877	-2.34925	14.7139	0.00012512	0.00834941	0	0.0292513	0	0.0342979	0.663964	0.593443
ENSG00000120068.5	HOXB8	protein_coding	3.78309	-0.814165	14.7048	0.000125725	0.00837975	0.0451302	0.0585025	0.0342398	0.102894	0.442643	3.4123
ENSG00000116748.14	AMPD1	protein_coding	-1.86111	3.13799	14.694	0.00012645	0.00840407	12.7718	20.0079	5.95773	6.55091	3.13539	2.15123
ENSG00000155093.13	PTPRN2	protein_coding	1.96949	5.34463	14.6926	0.000126541	0.00840407	11.6436	11.5543	9.07356	10.8381	151.31	56.3029
ENSG00000257207.2	AC108938.5	protein_coding	-5.4709	-0.934853	14.6964	0.00012629	0.00840407	3.24937	0	0.0684797	0	0	0.0741804
ENSG00000011083.4	SLC6A7	protein_coding	2.45058	0.0934384	14.6826	0.000127216	0.00843885	0.13539	0.672779	0.205439	1.16613	2.58208	1.85451
ENSG00000187242.4	KRT12	protein_coding	4.11627	-1.32228	14.6696	0.000128096	0.00848716	0	0.0292513	0.0684797	0	1.80746	0.593443
ENSG00000259306.1	RP11-108K3.2	lincRNA	4.88474	-1.62564	14.6642	0.000128463	0.00850142	0.0451302	0	0	0.102894	1.65991	0.148361
ENSG00000184731.5	FAM110C	protein_coding	3.2588	1.77082	14.6451	0.000129774	0.00856403	1.17338	0.204759	0.308159	1.06324	13.058	5.56353
ENSG00000226232.3	RP11-419C5.2	protein_coding	-4.34163	3.23329	14.6448	0.000129793	0.00856403	29.8762	23.05	0.342398	1.06324	0.0737738	0.890164
ENSG00000255733.1	IFNG-AS1	lincRNA	-1.64523	6.86739	14.6437	0.00012987	0.00856403	209.088	177.029	71.9722	165.796	53.2278	14.1685
ENSG00000154096.9	THY1	protein_coding	2.9176	-0.451207	14.62	0.000131511	0.0086339	0.270781	0.117005	0.0684797	0.891746	0.700851	2.89303
ENSG00000162723.5	SLAMF9	protein_coding	2.0548	0.783048	14.6231	0.000131294	0.0086339	0.496432	0.672779	0.719037	2.22937	3.06161	3.63484
ENSG00000206069.4	TMEM211	protein_coding	3.9055	-1.49017	14.6205	0.000131474	0.0086339	0.0451302	0.0585025	0	0.0685959	0.811512	1.48361
ENSG00000236751.1	RP1-30G7.2	lincRNA	4.78125	-1.90419	14.6195	0.000131547	0.0086339	0.0451302	0	0	0.0342979	0.516417	1.33525
ENSG00000259549.1	RP11-115K3.1	antisense	4.6805	-2.06623	14.6116	0.0001321	0.00865998	0.0451302	0	0	0.0685959	0.811512	0.667623
ENSG00000150045.7	KLRF1	protein_coding	-1.68789	3.73943	14.608	0.000132349	0.00866617	26.6268	15.0352	14.0383	15.8799	3.9469	3.70902
ENSG00000163219.7	ARHGAP25	protein_coding	-1.69391	7.17096	14.6051	0.000132554	0.00866939	162.469	252.438	180.033	137.089	55.4041	42.9504
ENSG00000197461.8	PDGFA	protein_coding	1.92028	3.40662	14.5905	0.000133586	0.00872665	4.91919	2.54486	4.10878	6.31082	20.1771	28.9303
ENSG00000254851.1	RP11-109L13.1	pseudogene	-7.11094	-2.38081	14.5868	0.000133846	0.00873345	1.21851	0.0292513	0	0	0	0
ENSG00000101197.8	BIRC7	protein_coding	3.05387	-0.754898	14.5584	0.000135882	0.00885598	0.0902603	0	0.342398	0.377277	0.59019	2.67049
ENSG00000049283.13	EPN3	protein_coding	3.17864	-1.02436	14.5416	0.000137098	0.00892481	0.13539	0.0292513	0.10272	0.342979	0.700851	2.07705
ENSG00000253988.1	RP11-489O18.1	lincRNA	-3.29755	2.44353	14.5387	0.00013731	0.00892816	3.2945	9.76992	12.4291	3.70418	0.700851	0.222541
ENSG00000106034.13	CPED1	protein_coding	-1.67467	6.6326	14.5147	0.000139071	0.00903221	132.457	109.341	163.598	110.954	32.1285	29.8205
ENSG00000227010.1	RP11-336K24.6	processed_transcript	4.04451	-2.20581	14.5115	0.000139303	0.00903676	0	0.0292513	0.0342398	0.137192	0.59019	0.667623
ENSG00000128536.11	CDHR3	protein_coding	1.67501	3.44125	14.5044	0.000139832	0.00906051	4.37763	5.14822	4.0403	7.68274	23.9765	22.2541
ENSG00000213213.7	KIAA1984	protein_coding	2.29426	0.875611	14.491	0.000140832	0.00911474	0.315911	0.438769	0.719037	0.651661	5.53303	3.85738
ENSG00000186193.7	SAPCD2	protein_coding	2.47171	1.50872	14.4768	0.000141896	0.00917301	0.406171	0.380267	0.992956	0.926044	11.1398	3.70902
ENSG00000267026.1	RP11-92C4.3	antisense	2.33528	0.755531	14.4666	0.000142667	0.00921218	0.496432	0.321764	0.582077	1.09753	5.09039	2.96721
ENSG00000058866.10	DGKG	protein_coding	-1.39549	5.40761	14.4567	0.00014342	0.00925008	83.7616	38.7579	48.826	51.0353	14.9392	16.023
ENSG00000264813.1	CTD-2501B8.1	protein_coding	7.13488	-2.10519	14.454	0.000143624	0.00925257	0	0	0	0	1.36482	0
ENSG00000163347.5	CLDN1	protein_coding	1.78061	4.51316	14.4468	0.000144175	0.00927736	7.31109	5.49924	11.4019	11.284	69.8269	35.4582
ENSG00000107562.12	CXCL12	protein_coding	-1.96286	6.54368	14.4417	0.000144565	0.0092833	51.7643	144.326	212.869	58.5123	22.9068	33.8262
ENSG00000257454.1	CTD-2021H9.2	processed_transcript	-2.16183	0.833568	14.4413	0.0001446	0.0092833	5.09971	1.37481	1.84895	1.7149	0.221321	0.445082
ENSG00000184357.3	HIST1H1B	protein_coding	1.56812	3.90535	14.4336	0.000145188	0.00929833	4.51302	7.22506	7.43005	8.67738	24.4929	41.3926
ENSG00000260071.1	RP11-418I22.2	lincRNA	4.17672	-1.64404	14.4353	0.000145056	0.00929833	0	0.0877538	0	0.0342979	1.47548	0.370902
ENSG00000264345.1	RP11-958F21.1	lincRNA	4.53573	-2.50004	14.4317	0.000145333	0.00929833	0	0.0292513	0	0.274383	0.258208	0.667623
ENSG00000253161.1	RP11-150O12.1	lincRNA	3.07634	1.85256	14.4245	0.000145894	0.00932351	0.947733	0.585025	0.205439	0.720257	13.5006	6.67623
ENSG00000021645.13	NRXN3	protein_coding	1.78652	2.74596	14.4167	0.000146494	0.00935115	3.7458	2.48636	2.22559	9.22614	15.2343	8.53074
ENSG00000115363.9	FAM176A	protein_coding	3.60936	1.47761	14.4116	0.000146896	0.00936612	0.451302	0.23401	0.10272	0.240086	11.6563	4.74754
ENSG00000205754.6	SLCO1B7	protein_coding	5.48559	-0.76116	14.3991	0.000147871	0.00940332	0	0.0292513	0	0.0685959	0	4.30246
ENSG00000241343.3	RPL36A	protein_coding	1.44705	6.82631	14.3977	0.000147984	0.00940332	20.4891	69.5303	92.2764	98.4694	139.949	276.322
ENSG00000248211.1	TRPC7-AS1	antisense	3.43221	-0.75838	14.3993	0.000147858	0.00940332	0.0451302	0.0877538	0.0684797	0.102894	2.72963	0.593443
ENSG00000135451.8	TROAP	protein_coding	2.46671	0.0522189	14.3726	0.000149968	0.00951852	0.0451302	0.585025	0.308159	0.583065	2.98784	1.92869
ENSG00000129514.4	FOXA1	protein_coding	2.73829	0.495476	14.3519	0.00015163	0.00960223	0.225651	0.204759	0.342398	0.240086	4.16822	3.85738
ENSG00000162458.8	FBLIM1	protein_coding	1.63621	3.2772	14.3538	0.00015147	0.00960223	3.15911	3.83192	5.95773	7.92282	18.9599	20.2512
ENSG00000133135.9	RNF128	protein_coding	2.65045	3.10733	14.3357	0.000152937	0.00966766	1.26364	0.731282	2.60223	1.16613	24.9724	23.7377
ENSG00000185686.13	PRAME	protein_coding	6.69307	-2.69742	14.3327	0.000153183	0.00966766	0	0	0	0.137192	0	1.11271
ENSG00000240007.1	BX284650.4	pseudogene	-3.53958	-0.97093	14.3346	0.000153023	0.00966766	2.43703	0.23401	0.273919	0.102894	0	0.148361
ENSG00000109576.9	AADAT	protein_coding	2.69065	-0.113861	14.3267	0.000153668	0.00968732	0.225651	0.146256	0.239679	0.445873	2.69274	2.15123
ENSG00000005073.5	HOXA11	protein_coding	4.75996	-0.293798	14.3175	0.000154421	0.00972383	0	0	0.0684797	0.205788	4.61086	0
ENSG00000233928.1	RP11-305F18.1	lincRNA	2.88887	-0.836432	14.2971	0.000156104	0.00981875	0.0902603	0.117005	0.136959	0.274383	1.47548	1.55779
ENSG00000203546.3	RP11-176H8.1	protein_coding	-6.76656	-2.61741	14.2726	0.000158148	0.00992495	0.857473	0.0292513	0.136959	0	0	0
ENSG00000262188.1	RP11-353N14.4	lincRNA	2.96454	-1.15577	14.273	0.000158117	0.00992495	0.0902603	0.117005	0.0684797	0.377277	1.14349	1.11271
ENSG00000146555.14	SDK1	protein_coding	-1.52671	4.93782	14.2681	0.000158531	0.00993782	35.8785	34.341	55.9821	26.1007	10.9554	14.391
ENSG00000164251.4	F2RL1	protein_coding	2.3218	3.22056	14.2574	0.000159433	0.00997133	2.16625	3.04213	1.36959	2.09217	24.8987	25.2213
ENSG00000167210.12	LOXHD1	protein_coding	-1.65042	4.29069	14.2593	0.000159272	0.00997133	7.85265	25.2438	51.5652	4.56163	11.8407	8.38238
ENSG00000187658.6	C5orf52	protein_coding	3.37281	-0.162717	14.2554	0.000159601	0.00997133	0.13539	0.0585025	0.10272	0.102894	3.54114	1.70615
ENSG00000117707.10	PROX1	protein_coding	1.50016	4.3452	14.2506	0.000160012	0.00998582	13.7647	9.03864	6.88221	22.0193	47.6948	25.8889
ENSG00000143850.7	PLEKHA6	protein_coding	1.64614	5.25867	14.1925	0.000165023	0.0102871	12.14	9.1849	26.9468	20.9217	99.6315	66.8365
ENSG00000123685.4	BATF3	protein_coding	-1.63515	3.39385	14.1773	0.000166368	0.0103593	32.3132	9.68217	7.01917	7.13397	3.50426	4.22828
ENSG00000144668.7	ITGA9	protein_coding	-1.48819	7.58596	14.1597	0.000167928	0.0104448	343.215	177.497	261.798	214.808	53.1171	90.1292
ENSG00000231335.1	AC107072.2	sense_intronic	3.7839	-1.25347	14.1455	0.000169205	0.0105126	0	0.175508	0	0.0685959	1.06972	1.48361
ENSG00000249995.1	RP11-352E6.1	pseudogene	-7.21468	-2.27323	14.1368	0.000169989	0.0105495	1.3539	0	0	0	0	0
ENSG00000128342.4	LIF	protein_coding	1.42831	4.20335	14.1302	0.000170579	0.0105744	2.61755	8.01485	17.4623	8.19721	22.2797	55.932
ENSG00000203446.2	AC004988.1	antisense	2.12021	0.727332	14.1261	0.000170951	0.0105857	0.947733	0.438769	0.376638	3.18971	3.76246	1.48361
ENSG00000146670.5	CDCA5	protein_coding	2.0976	0.702403	14.1203	0.00017148	0.0106067	0.225651	0.585025	0.924476	1.02894	2.87718	4.74754
ENSG00000122224.11	LY9	protein_coding	-1.60671	5.85544	14.1099	0.000172437	0.0106541	54.3367	130.197	48.1412	44.3815	44.9282	8.45656
ENSG00000179914.4	ITLN1	protein_coding	-1.86774	2.37674	14.0808	0.000175125	0.0108082	5.2351	7.60533	9.92956	2.60664	1.95501	2.22541
ENSG00000201512.1	SNORA71C	snoRNA	2.45888	2.25047	14.0747	0.000175691	0.0108312	1.4893	0.965292	0.890236	1.47481	12.7998	12.5365
ENSG00000107485.11	GATA3	protein_coding	-1.67998	3.49432	14.0718	0.000175961	0.0108359	23.8287	9.06789	15.134	12.4502	3.50426	3.0414
ENSG00000008394.7	MGST1	protein_coding	1.80721	3.69093	14.0342	0.000179516	0.0110305	6.85978	5.26523	3.28703	9.70632	21.1731	35.2357
ENSG00000139540.7	SLC39A5	protein_coding	3.36557	1.84557	14.0356	0.000179384	0.0110305	1.03799	0.380267	0.205439	0.685959	9.88569	10.8303
ENSG00000006453.9	BAIAP2L1	protein_coding	1.5447	6.19942	14.031	0.000179824	0.0110372	23.919	40.8055	22.2217	26.9925	212.21	125.81
ENSG00000201902.1	SNORA39	snoRNA	6.29361	-3.19988	14.0273	0.000180172	0.0110376	0	0	0	0	0.295095	0.519263
ENSG00000253830.1	AC005895.3	processed_transcript	4.87499	-1.98651	14.0268	0.000180225	0.0110376	0	0	0.0342398	0.960342	0	0.667623
ENSG00000237928.1	RP4-668G5.1	antisense	4.19204	0.288859	14.0197	0.000180903	0.011067	0.180521	0.0585025	0	0.0685959	2.8034	4.97008
ENSG00000170485.12	NPAS2	protein_coding	1.74902	5.4335	14.0063	0.000182195	0.0111338	47.2964	17.0535	6.57405	47.5026	82.7004	68.9877
ENSG00000260265.1	RP11-44F21.5	lincRNA	6.37399	-2.98172	14.0031	0.000182506	0.0111407	0	0	0	0.0342979	0.553303	0.222541
ENSG00000226571.1	RP11-445F6.2	antisense	-2.09961	1.89147	13.9969	0.000183116	0.0111657	6.40848	5.87951	3.8691	3.80707	0.922172	0.667623
ENSG00000263585.1	RP11-498C9.13	antisense	2.53117	-0.281792	13.9629	0.000186453	0.0113567	0.180521	0.292513	0.171199	0.583065	1.73368	2.37377
ENSG00000227410.1	RP11-265B8.4	processed_transcript	6.43077	-3.04696	13.9574	0.000186998	0.0113775	0	0	0	0	0.258208	0.667623
ENSG00000142627.9	EPHA2	protein_coding	1.87261	5.06208	13.9204	0.000190717	0.0115912	19.8573	10.2087	8.18332	17.0461	86.6473	66.6882
ENSG00000260238.1	RP11-54H19.8	protein_coding	3.50718	3.07652	13.9048	0.000192311	0.0116753	0.406171	9.88693	0.479358	12.896	7.00851	21.5123
ENSG00000267176.1	CTB-179K24.3	antisense	4.15932	-1.75754	13.891	0.000193727	0.0117485	0	0	0.10272	0	0.59019	1.40943
ENSG00000250829.1	RP11-11N5.1	lincRNA	7.05131	-2.18463	13.8882	0.000194017	0.0117534	0	0	0	0	1.29104	0
ENSG00000095932.5	C19orf77	protein_coding	3.63993	-1.09658	13.8848	0.000194364	0.0117616	0.0451302	0.0585025	0.0342398	0.205788	2.2501	0.222541
ENSG00000249231.3	RP11-297L17.1	lincRNA	4.30691	-2.03072	13.8739	0.000195494	0.0118172	0	0	0.0684797	0.0342979	0.737738	0.815984
ENSG00000255641.1	RP11-277P12.6	protein_coding	-2.14354	1.51795	13.8597	0.000196981	0.0118942	2.70781	6.05501	3.18431	0.685959	3.24605	0.222541
ENSG00000152595.12	MEPE	protein_coding	2.78714	-0.803729	13.8479	0.000198218	0.011956	0.361041	0.0292513	0.10272	1.47481	0.368869	1.40943
ENSG00000249550.2	RP11-438N16.1	lincRNA	2.58345	-0.0550877	13.8457	0.000198448	0.011957	0.180521	0.321764	0.171199	0.445873	1.80746	3.4123
ENSG00000112414.10	GPR126	protein_coding	-1.61506	5.57066	13.8291	0.000200212	0.0120503	47.9734	50.7217	98.0287	43.1468	14.7179	19.2127
ENSG00000169439.6	SDC2	protein_coding	1.34861	7.04734	13.8188	0.00020131	0.0121033	30.2372	68.3895	121.004	99.3954	208.669	281.144
ENSG00000235434.1	RP11-91K11.2	antisense	4.70086	-2.46844	13.8068	0.000202605	0.0121681	0	0.0292513	0	0.0342979	0.627077	0.519263
ENSG00000011347.5	SYT7	protein_coding	2.53993	2.39266	13.7986	0.000203488	0.0122037	2.34677	0.906789	0.855996	2.16077	13.2793	13.7975
ENSG00000253980.1	CTB-4E7.1	antisense	-1.5796	3.63158	13.7972	0.000203635	0.0122037	27.5745	11.4372	13.2851	13.8221	4.42643	3.48648
ENSG00000198963.5	RORB	protein_coding	-1.94724	1.95968	13.795	0.000203878	0.0122052	5.2351	1.57957	10.991	2.26366	0.516417	1.85451
ENSG00000261617.1	RP11-243A14.1	lincRNA	3.11787	-0.389847	13.7789	0.00020563	0.0122968	0.0451302	0.204759	0.10272	0	2.91407	1.55779
ENSG00000074276.6	CDHR2	protein_coding	2.73582	3.45148	13.7706	0.000206542	0.0123382	3.38476	1.81358	1.26687	2.36656	23.9765	37.2385
ENSG00000171858.12	RPS21	protein_coding	1.27262	5.5307	13.76	0.000207707	0.0123945	15.5248	29.8948	27.4261	32.1029	75.6181	104.149
ENSG00000259274.1	CTD-2501E16.2	antisense	-1.63695	4.74266	13.7572	0.000208026	0.0124003	50.8617	16.2637	48.2782	26.2722	9.88569	6.52787
ENSG00000137124.6	ALDH1B1	protein_coding	2.24571	3.13686	13.7533	0.000208458	0.0124128	2.70781	1.93058	1.98591	2.70954	15.345	31.7492
ENSG00000174567.7	GOLT1A	protein_coding	3.2595	0.445506	13.7482	0.00020902	0.012433	0.315911	0.117005	0.10272	0.240086	5.09039	2.74467
ENSG00000147041.7	SYTL5	protein_coding	3.76538	-1.97272	13.745	0.000209379	0.0124411	0	0.0292513	0.0684797	0.102894	0.59019	0.964345
ENSG00000136492.4	BRIP1	protein_coding	1.63251	3.29503	13.7407	0.000209862	0.0124566	4.37763	3.4809	4.96478	8.3687	14.349	26.1857
ENSG00000267118.1	CTB-91J4.1	antisense	-1.92875	1.703	13.738	0.00021016	0.012461	5.50588	4.32919	4.5539	2.33226	1.4017	0.741804
ENSG00000101144.8	BMP7	protein_coding	3.81557	0.529794	13.7269	0.0002114	0.0124947	0.451302	0	0.0684797	0.514469	0.553303	8.3082
ENSG00000183918.9	SH2D1A	protein_coding	-1.98708	3.63514	13.7302	0.000211032	0.0124947	25.4534	12.11	14.6547	15.7428	4.64775	1.03853
ENSG00000224276.1	RP11-336K24.5	antisense	2.23285	0.222198	13.7288	0.000211196	0.0124947	0.225651	0.497272	0.410878	1.20043	2.91407	2.00287
ENSG00000230649.1	AC024084.1	lincRNA	-1.62133	3.98643	13.7064	0.00021373	0.0126191	28.5223	19.2473	17.2226	18.761	4.24199	5.71189
ENSG00000142621.14	FHAD1	protein_coding	1.57922	3.40909	13.6708	0.000217809	0.0128464	6.09257	3.24689	5.27294	25.6206	9.03729	16.9131
ENSG00000149948.9	HMGA2	protein_coding	2.46812	2.39354	13.6684	0.000218089	0.0128493	1.21851	0.936041	0.958716	1.20043	19.4394	8.97582
ENSG00000258691.1	RP11-404P21.8	protein_coding	2.00677	1.30866	13.6606	0.000218998	0.0128892	1.3539	0.789784	0.616317	3.56699	2.5452	7.04714
ENSG00000164695.4	CHMP4C	protein_coding	2.66397	1.47449	13.6487	0.000220398	0.012958	0.812343	0.702031	0.239679	0.82315	6.45521	8.82746
ENSG00000138162.12	TACC2	protein_coding	1.80895	5.3567	13.6292	0.000222696	0.0130737	25.4985	15.7079	8.66268	22.2594	102.029	81.45
ENSG00000234690.2	AC073283.4	lincRNA	2.05697	2.16978	13.628	0.000222834	0.0130737	2.07599	1.28706	1.19839	2.84673	11.4718	9.34673
ENSG00000137877.8	SPTBN5	protein_coding	1.68403	3.35717	13.608	0.000225225	0.0132001	6.1377	3.62716	3.76638	9.9464	15.013	26.1115
ENSG00000003137.4	CYP26B1	protein_coding	-1.86464	2.59571	13.6034	0.000225778	0.0132067	13.7647	5.99651	6.64253	6.07073	0.885286	2.74467
ENSG00000258815.1	RP11-408B11.2	lincRNA	6.30606	-3.15811	13.6031	0.000225811	0.0132067	0	0	0	0.0342979	0.221321	0.593443
ENSG00000179178.6	TMEM125	protein_coding	2.81296	-0.373183	13.588	0.000227635	0.0132995	0.0902603	0.351015	0.0684797	0.240086	1.95501	2.29959
ENSG00000091831.16	ESR1	protein_coding	-1.49663	6.36076	13.5749	0.000229228	0.0133786	111.381	109.224	107.958	89.2775	35.3376	26.7049
ENSG00000123201.9	GUCY1B2	pseudogene	1.84622	1.544	13.5723	0.000229546	0.0133819	1.03799	0.848287	1.57503	2.60664	4.05756	8.45656
ENSG00000230703.1	RP11-293P20.4	antisense	4.04366	-0.831168	13.5705	0.000229764	0.0133819	0.0902603	0.0292513	0	0.0342979	2.72963	0.593443
ENSG00000162522.6	KIAA1522	protein_coding	1.82416	3.13079	13.5659	0.00023033	0.0134009	3.7458	4.29994	1.78047	5.24758	26.5217	12.3881
ENSG00000139187.5	KLRG1	protein_coding	-1.46647	3.9358	13.5619	0.000230828	0.0134159	34.2538	15.0937	15.4079	14.508	4.72152	7.71476
ENSG00000233392.1	AC104809.4	processed_transcript	-2.14352	3.91095	13.5553	0.000231635	0.0134488	11.2374	30.7723	23.1461	12.4502	4.09445	3.0414
ENSG00000258150.1	RP11-345J4.3	protein_coding	-7.11288	-2.37373	13.5523	0.000232005	0.0134563	1.26364	0	0	0	0	0
ENSG00000161405.12	IKZF3	protein_coding	-1.42902	4.87647	13.5424	0.000233237	0.0135091	67.4245	23.05	29.412	37.9678	11.73	7.12132
ENSG00000224511.1	LINC00365	lincRNA	3.70637	-1.6373	13.5411	0.000233399	0.0135091	0	0	0.171199	0.102894	0.553303	1.40943
ENSG00000179603.12	GRM8	protein_coding	2.16034	4.17665	13.5269	0.000235162	0.0135971	2.75294	3.27614	1.71199	3.80707	92.4017	6.30533
ENSG00000165171.6	WBSCR27	protein_coding	2.70136	1.54685	13.5063	0.000237759	0.013733	0.496432	0.438769	0.513598	0.342979	6.97162	10.0885
ENSG00000196460.8	RFX8	protein_coding	1.73397	2.72961	13.4721	0.000242134	0.0139712	3.2945	2.36935	2.70495	7.51125	8.18889	17.8775
ENSG00000237857.1	RP11-435O5.2	lincRNA	3.76394	-1.70216	13.4677	0.000242709	0.01399	0.0451302	0.0585025	0	0.0685959	0.922172	0.964345
ENSG00000234350.1	AC007405.4	lincRNA	3.19685	-1.15163	13.4613	0.000243532	0.0140229	0.0451302	0.0292513	0.171199	0.205788	1.4017	1.03853
ENSG00000106006.5	HOXA6	protein_coding	2.55184	-0.363911	13.4583	0.000243918	0.0140307	0.315911	0.117005	0.205439	1.09753	2.06567	1.03853
ENSG00000249842.1	CTD-2331D11.4	lincRNA	6.77653	-2.45477	13.439	0.000246445	0.0141615	0	0	0	0.0342979	1.03283	0
ENSG00000139289.8	PHLDA1	protein_coding	1.32721	6.72593	13.4325	0.000247306	0.0141963	64.13	39.3722	68.5824	115.584	174.106	192.201
ENSG00000171903.11	CYP4F11	protein_coding	2.26404	1.31037	13.4283	0.000247856	0.0142133	0.586692	0.877538	0.308159	0.754555	9.95946	2.74467
ENSG00000112303.9	VNN2	protein_coding	-1.46026	4.71288	13.4235	0.000248491	0.0142351	22.9261	37.5294	46.2238	12.3816	20.8042	10.0885
ENSG00000214796.4	RP11-480I12.5	pseudogene	2.50576	0.30136	13.4187	0.00024913	0.0142425	0.722083	0.117005	0.342398	1.23473	2.02878	3.56066
ENSG00000235021.1	RP11-439E19.7	lincRNA	6.07342	-3.35279	13.4193	0.000249051	0.0142425	0	0	0	0.102894	0.221321	0.370902
ENSG00000135324.5	MRAP2	protein_coding	2.67444	-0.234556	13.4147	0.000249656	0.014258	0.225651	0.263261	0.0684797	0.445873	3.20916	1.03853
ENSG00000227959.1	RP11-276H7.2	antisense	2.58277	0.908629	13.3922	0.000252671	0.0144154	0.947733	0.204759	0.410878	1.06324	4.05756	5.41517
ENSG00000163093.7	BBS5	protein_coding	-2.48753	3.85371	13.3873	0.00025333	0.0144383	10.1092	31.7961	20.989	13.582	2.58208	2.15123
ENSG00000174837.9	EMR1	protein_coding	-1.40116	4.82333	13.3709	0.000255561	0.0145506	25.0924	42.9116	47.114	16.463	15.7507	15.0586
ENSG00000257045.1	RP11-486F17.1	antisense	3.23236	-1.5	13.3689	0.00025583	0.014551	0.0451302	0.0585025	0.0684797	0.17149	1.18038	0.741804
ENSG00000249510.1	KB-1247B1.1	pseudogene	6.3803	-2.97779	13.3552	0.000257704	0.0146427	0	0	0	0	0.59019	0.222541
ENSG00000242110.3	AMACR	protein_coding	2.38557	2.57159	13.3409	0.000259679	0.01474	2.21138	1.05305	1.26687	2.16077	17.9639	12.6848
ENSG00000204174.2	PPYR1	protein_coding	6.18081	-3.26176	13.3316	0.000260977	0.0147836	0	0	0	0.102894	0.110661	0.593443
ENSG00000259862.1	RP11-143E21.6	lincRNA	3.55495	-1.40132	13.333	0.000260775	0.0147836	0.0451302	0.0292513	0.0684797	0.0342979	1.21727	1.11271
ENSG00000172673.6	THEMIS	protein_coding	-1.40491	6.90154	13.3199	0.000262611	0.0148611	341.545	43.9939	111.964	183.425	24.5667	27.7435
ENSG00000169035.6	KLK7	protein_coding	6.31475	-3.10835	13.3106	0.000263911	0.0149195	0	0	0	0.102894	0.0737738	0.741804
ENSG00000112320.7	SOBP	protein_coding	-2.14213	3.40772	13.3035	0.000264906	0.0149583	5.77666	23.3718	18.421	5.79635	2.47142	3.26394
ENSG00000119411.10	BSPRY	protein_coding	2.57246	1.52425	13.3019	0.000265132	0.0149583	0.947733	0.555774	0.376638	0.857448	9.88569	5.41517
ENSG00000254060.1	RP11-172E10.1	lincRNA	-2.16004	3.43192	13.2989	0.000265566	0.0149676	12.4108	23.0208	9.51868	11.3183	4.7953	0.667623
ENSG00000156970.8	BUB1B	protein_coding	1.82559	1.95331	13.2817	0.000268014	0.0150904	1.21851	1.63807	1.50655	2.57235	10.0332	7.04714
ENSG00000233124.1	RP11-199B17.1	lincRNA	4.15437	-2.08041	13.2784	0.000268488	0.0151019	0	0.0292513	0.0342398	0	0.627077	0.964345
ENSG00000048052.16	HDAC9	protein_coding	-1.89311	9.19203	13.2764	0.000268765	0.0151022	807.649	809.09	817.271	654.816	173.553	139.385
ENSG00000250271.1	RP11-64D22.5	lincRNA	4.58966	-2.06047	13.272	0.000269403	0.0151228	0.0451302	0	0	0.0342979	0.959059	0.519263
ENSG00000054179.6	ENTPD2	protein_coding	3.09655	0.419565	13.2582	0.00027139	0.0151886	0.225651	0.117005	0.136959	0.17149	5.75436	1.92869
ENSG00000243859.3	CTD-2331D11.1	pseudogene	6.61388	-2.61394	13.2611	0.000270974	0.0151886	0	0	0	0.0685959	0.885286	0
ENSG00000260411.2	RP11-420N3.2	processed_transcript	1.94413	4.09684	13.2586	0.000271337	0.0151886	3.15911	5.23598	2.77343	3.42979	76.7248	13.2041
ENSG00000168546.5	GFRA2	protein_coding	-1.90723	4.24659	13.2396	0.000274094	0.0153246	21.7076	33.873	22.1532	22.4309	4.57398	4.67336
ENSG00000247675.2	LRP4-AS1	lincRNA	2.80259	-0.3537	13.162	0.000285683	0.0159565	0.406171	0.0585025	0.136959	0.82315	2.2501	1.26107
ENSG00000251301.2	RP11-81H14.2	lincRNA	-1.32594	5.75811	13.1539	0.000286926	0.01601	67.966	88.9239	55.0234	37.8992	48.6907	15.8004
ENSG00000186564.5	FOXD2	protein_coding	2.24058	0.223983	13.1489	0.000287688	0.0160365	0.361041	0.321764	0.410878	1.02894	2.98784	2.22541
ENSG00000162374.12	ELAVL4	protein_coding	-2.12041	2.81715	13.1306	0.000290508	0.0161775	9.83838	8.01485	12.0182	8.16291	1.4017	1.40943
ENSG00000259630.1	CTD-2262B20.1	pseudogene	-3.04242	-1.21103	13.1232	0.000291667	0.0162259	0.676952	1.1993	0.205439	0.0685959	0.221321	0
ENSG00000261573.1	RP11-553K8.5	processed_transcript	-1.41181	6.18681	13.1196	0.000292228	0.0162409	97.0299	86.262	110.697	60.8445	44.9282	24.7021
ENSG00000166211.6	SPIC	protein_coding	-2.13417	2.86012	13.1147	0.000292995	0.0162673	6.49874	11.408	13.9699	5.62486	1.95501	1.63197
ENSG00000159173.13	TNNI1	protein_coding	2.82948	-0.591645	13.1115	0.000293482	0.0162782	0.13539	0.117005	0.136959	0.205788	1.80746	1.92869
ENSG00000112186.7	CAP2	protein_coding	2.1089	1.40405	13.0939	0.000296265	0.0164162	0.947733	0.614277	0.890236	1.50911	7.74625	4.82172
ENSG00000237775.1	DDR1-AS1	antisense	6.15199	-3.31211	13.0719	0.000299755	0.0165932	0	0	0	0.0342979	0.258208	0.445082
ENSG00000152990.9	GPR125	protein_coding	1.56453	4.61132	13.0448	0.000304122	0.0168182	11.5985	7.42982	12.4975	15.0568	62.1913	42.357
ENSG00000108688.7	CCL7	protein_coding	3.02457	0.131206	13.042	0.000304583	0.0168269	0.676952	0	0.239679	0.891746	1.06972	4.45082
ENSG00000226249.1	RP11-307P5.2	lincRNA	6.36185	-2.85976	13.0402	0.000304881	0.0168269	0	0	0	0.137192	0.663964	0
ENSG00000248231.1	KRT8P4	pseudogene	4.24349	-2.18814	13.0379	0.000305256	0.016831	0	0	0.0684797	0.0342979	0.331982	1.18689
ENSG00000163701.14	IL17RE	protein_coding	2.72444	0.871321	13.0272	0.000307004	0.0169106	0.586692	0.204759	0.342398	0.514469	4.90596	5.19263
ENSG00000237988.2	OR2I1P	pseudogene	3.79409	-2.12442	13.0215	0.00030794	0.0169455	0	0.0877538	0	0.205788	0.663964	0.519263
ENSG00000204613.6	TRIM10	protein_coding	3.28116	-1.18264	13.0149	0.000309022	0.0169883	0.0902603	0.117005	0	0.137192	1.4017	1.11271
ENSG00000227191.2	TRGC2	TR_C_gene	-1.61027	3.99141	13.0077	0.000310218	0.0170373	26.9427	14.3039	25.5429	15.5713	6.60275	4.45082
ENSG00000233237.1	LINC00472	lincRNA	-1.24895	5.50033	12.9741	0.000315823	0.017328	110.749	31.0063	41.9781	58.4094	13.685	18.8418
ENSG00000146122.12	DAAM2	protein_coding	-2.25974	2.55645	12.9463	0.000320553	0.0175703	2.88833	3.77341	21.5369	2.05788	0.995946	1.33525
ENSG00000229967.1	RP11-366F6.2	antisense	6.10128	-3.23739	12.9438	0.000320986	0.0175768	0	0	0	0.274383	0	0.519263
ENSG00000179978.10	RP11-1319K7.1	pseudogene	-1.70244	2.34689	12.9362	0.000322293	0.0176311	13.2683	5.87951	3.80062	3.73848	2.39765	1.33525
ENSG00000240505.4	TNFRSF13B	protein_coding	-1.80706	3.06468	12.9256	0.000324114	0.0177134	9.02603	19.7154	6.50557	5.72776	5.45926	1.11271
ENSG00000240233.2	Metazoa_SRP	misc_RNA	-4.30684	-2.54527	12.9193	0.000325213	0.017756	0.270781	0.351015	0.273919	0.0342979	0	0
ENSG00000189057.6	FAM111B	protein_coding	1.88462	2.01682	12.9059	0.000327543	0.0178658	2.25651	1.05305	1.54079	4.25294	9.62748	6.45369
ENSG00000239571.1	IGKV2D-30	IG_V_gene	-3.11821	-0.369161	12.8955	0.00032938	0.0179485	4.10684	0.263261	0.171199	0.205788	0.0737738	0.0741804
ENSG00000241127.3	YAE1D1	protein_coding	1.77908	2.54331	12.8858	0.000331077	0.0180234	3.88119	1.43331	2.46527	6.55091	8.48399	14.0201
[truncated: 54,828 more rows]

## Sheet: lincRNA
								Per Sample Expression (counts per million)
[truncated: 6,319 more rows]

## Sheet: antisense
								Per Sample Expression (counts per million)
[truncated: 4,423 more rows]

[truncated: 1 more sheets: pseudogene]
