# Supplementary material for: Upregulated WEE1 protects endothelial cells of colorectal cancer liver metastases
Source: Oncotarget. 2017 Feb 2;8(26):42288–99. doi: 10.18632/oncotarget.15039 (PMC5522067; doi:10.18632/oncotarget.15039)
Supplement: Supplementary file 3 [file oncotarget-08-42288-s003.xlsx]

## Sheet: Initial Screen
Cell number
Library	Gene symbol	Run 1	Run 2	Run 3	Average Robust Z	Gene name
Apop	KIAA0602	5.72389	3.34141	5.63489	4.90007	phosphofurin acidic cluster sorting protein 2
PKs	MAP4K4	4.13694	3.97352	3.82249	3.97765	mitogen-activated protein kinase kinase kinase kinase 4			Key to color-coding of Z scores
PKs	MAP3K2	3.93404	3.27944	4.3254	3.84629	mitogen-activated protein kinase kinase kinase 2
GPCRs	RRH	5.48785	1.76533	2.95033	3.40117	retinal pigment epithelium-derived rhodopsin homolog			Z-score	correlating P-values
Apop	GADD45B	2.69957	3.77374	3.28957	3.25429	growth arrest and DNA-damage-inducible, beta			< -2	< 0.05
Apop	EAF2	3.62089	2.86869	2.90827	3.13262	ELL associated factor 2			-1.5 to -2	0.13 to 0.046
PKs	IRAK2	3.625	2.74244	2.74667	3.03804	interleukin-1 receptor-associated kinase 2			1.5 to 2	0.13 to 0.046
PKs	TYK2	4.07307	2.75893	2.17737	3.00312	tyrosine kinase 2			>2	< 0.05
GPCRs	DRD4	3.04818	3.15897	2.66962	2.95893	dopamine receptor D4
PPs	TIMM50	2.93162	1.75494	4.02699	2.90452	translocase of inner mitochondrial membrane 50 homolog (S. cerevisiae)
PKs	COL4A3BP	3.12844	2.9247	2.63462	2.89592	collagen, type IV, alpha 3 (Goodpasture antigen) binding protein
PKs	STK16	2.58803	3.17654	2.84024	2.86827	serine/threonine kinase 16
GPCRs	AGTR1	3.31215	3.60495	1.46689	2.79466	angiotensin II receptor, type 1
Apop	SOD2	2.2	3.30757	2.84704	2.78487	superoxide dismutase 2, mitochondrial
Apop	GJA1	3.36923	2.35033	2.48629	2.73528	gap junction protein, alpha 1, 43kDa
Apop	FAIM2	1.90415	3.71313	2.52338	2.71355	Fas apoptotic inhibitory molecule 2
PKs	MGC42105	3.01535	2.72793	2.37333	2.70554	serine/threonine-protein kinase NIM1
PKs	GNE	2.21503	2.49872	3.24374	2.6525	glucosamine (UDP-N-acetyl)-2-epimerase/N-acetylmannosamine kinase
Apop	ZNF346	2.39914	2.71111	2.72482	2.61169	zinc finger protein 346
Apop	BIRC6	2.02146	2.88889	2.60612	2.50549	baculoviral IAP repeat containing 6
PPs	PTPRJ	2.80326	2.62996	2.07758	2.5036	protein tyrosine phosphatase, receptor type, J
PKs	ZAK	2.57336	2.40886	2.50889	2.49704	sterile alpha motif and leucine zipper containing kinase AZK
PKs	PHKB	2.63863	2.35738	2.381	2.459	phosphorylase kinase, beta
PPs	PTPRK	1.98932	2.36364	2.76762	2.37352	protein tyrosine phosphatase, receptor type, K
PKs	ROCK1	2.10242	2.30139	2.44024	2.28135	Rho-associated, coiled-coil containing protein kinase 1
PKs	KIAA1765	2.18743	2.45041	2.12799	2.25528	doublecortin-like kinase 3
GPCRs	LGR5	2.37037	1.97668	2.31348	2.22018	leucine-rich repeat containing G protein-coupled receptor
PKs	EPHB2	2.12237	2.36541	2.05176	2.17985	EPH receptor B2
PPs	DUSP6	2.24145	2.14229	1.90405	2.09593	dual specificity phosphatase 6
Apop	SRA1	-2.06154	-1.85033	-2.31602	-2.07596	steroid receptor RNA activator 1
PPs	ALPP	-2.20488	-2.12105	-1.91535	-2.08043	alkaline phosphatase, placental
Apop	IHPK3	-2.30481	-1.93078	-2.60921	-2.2816	inositol hexakisphosphate kinase 3
GPCRs	GPR115	-2.11708	-2.32653	-2.47022	-2.30461	G protein-coupled receptor 115
PKs	CDC2	-2.36018	-2.13493	-2.51361	-2.33624	cyclin-dependent kinase 1
PKs	STYK1	-2.62423	-2.20463	-2.20996	-2.34627	serine/threonine/tyrosine kinase 1
GPCRs	LGR8	-2.77757	-2.09788	-2.19536	-2.35694	relaxin/insulin-like family peptide receptor 2
Apop	TNFRSF1B	-2.51538	-1.97204	-2.63636	-2.3746	tumor necrosis factor receptor superfamily, member 1B
PPs	PPP5C	-3.11463	-2.04035	-2.11625	-2.42375	protein phosphatase 5, catalytic subunit
Apop	SEMA6A	-2.11302	-2.41616	-2.77158	-2.43359	sema domain, transmembrane domain (TM), and cytoplasmic domain, (semaphorin) 6A
PPs	CDC25C	-2.5401	-2.08195	-2.77333	-2.46513	cell division cycle 25C
Apop	PSEN2	-2.25322	-2.4404	-2.98381	-2.55915	presenilin 2 (Alzheimer disease 4)
PKs	PRKCE	-2.20762	-3.54098	-2.023	-2.59054	protein kinase C, epsilon
PKs	NME6	-2.86472	-2.95316	-2.00296	-2.60695	NME/NM23 nucleoside diphosphate kinase 6
GPCRs	GPR18	-3.01528	-2.96	-1.92461	-2.6333	G protein-coupled receptor 18
PPs	PPP3CC	-2.63034	-2.52964	-2.91154	-2.69051	protein phosphatase 3, catalytic subunit, gamma isozyme
PKs	WEE1	-3.45735	-2.3313	-2.3623	-2.71699	WEE1 G2 checkpoint kinase
PPs	PPP1R12B	-2.39024	-3.05439	-2.78894	-2.74452	protein phosphatase 1, regulatory subunit 12B
PKs	PRKCH	-2.65453	-3.58861	-2.00099	-2.74804	protein kinase C, eta
PKs	IHPK3	-2.80229	-3.16582	-2.36858	-2.7789	inositol hexakisphosphate kinase 3
GPCRs	VN1R1	-2.25794	-3.10731	-2.98344	-2.7829	vomeronasal 1 receptor 1
PKs	PLK1	-2.63176	-3.15385	-2.7503	-2.8453	Polo-like kinase 1
PPs	NT5E	-2.93415	-3.45088	-2.49323	-2.95942	5'-nucleotidase, ecto (CD73)
PKs	PIK3C2A	-3.13944	-3.57848	-2.25593	-2.99128	phosphatidylinositol-4-phosphate 3-kinase, catalytic subunit type 2 alpha
PKs	FN3KRP	-2.43008	-4.20738	-2.44785	-3.02844	fructosamine 3 kinase related protein
PKs	CIT	-3.64301	-3.20536	-2.27312	-3.0405	citron (rho-interacting, serine/threonine kinase 21)
PKs	CDKN2D	-3.58096	-3.36419	-2.20801	-3.05105	cyclin-dependent kinase inhibitor 2D (p19, inhibits CDK4)
PKs	MAPK1	-3.42763	-3.65659	-2.22578	-3.10333	mitogen-activated protein kinase 1
PKs	EPHA6	-3.11655	-3.88987	-2.41996	-3.14213	EPH receptor A6
PKs	MARK3	-3.53947	-3.68561	-2.20267	-3.14258	MAP/microtubule affinity-regulating kinase 3
PPs	PPAP2C	-3.36098	-3.69298	-2.90632	-3.32009	phosphatidic acid phosphatase type 2C
PKs	FGFR3	-3.90802	-4.05574	-2.093	-3.35225	fibroblast growth factor receptor 3
PKs	KCNH2	-3.75491	-3.61145	-2.72738	-3.36458	potassium voltage-gated channel, subfamily H (eag-related), member 2
GPCRs	GPRC5B	-2.93668	-4.24781	-3.14107	-3.44185	G protein-coupled receptor, family C, group 5, member B
PKs	IRAK3	-3.68152	-4.21988	-2.72059	-3.54066	interleukin-1 receptor-associated kinase 3
PKs	P101-PI3K	-4.02902	-4.40773	-2.52948	-3.65541	phosphoinositide-3-kinase, regulatory subunit 5
PPs	PTPRF	-6.97472	-4.44922	-2.10989	-4.51128	protein tyrosine phosphatase, receptor type, F
GPCRs	GHSR	-3.27143	-6.26027	-4.36895	-4.63355	growth hormone secretagogue receptor
PPs	NUDT11	-11.7444	-9.96484	-0.461538	-7.39025	nudix (nucleoside diphosphate linked moiety X)-type motif 11

## Sheet: Validation Screen
Supplementary Data File 2: RNA interference screen and validation of hits in HUVECs
Decreased cell number in primary screen								Increased cell number in primary screen							No change cell number in primary screen
	Z-scores vs scrambled siRNA								Z-scores vs scrambled siRNA							Z-scores vs scrambled siRNA
	Run 1	Run 2	Run3	Aver	Validated				Run 1	Run 2	Run3	Aver	Validated			Run 1	Run 2	Run 3	Aver
PLK1	-6.22224	-0.830918	-21.2345	-9.42922	Y			KCNJ6	1.88608	5.01747	2.3637	3.08908	Y		ACVR1	-2.54153	-2.53125	-0.0582527	-1.71034					Key to color-coding of Z scores
TSPO	-7.07434	-8.26622	-3.62855	-6.32304	Y			PHKB	2.19308	-0.431961	1.19958	0.986899	N		ADRA1D	-2.46419	-1.63183	-0.0254343	-1.37382
TRPM3	-6.13825	-7.67232	-3.90346	-5.90468	Y			NIM1	1.39859	0.583554	-0.176033	0.602037	N		AK2	0.846383	1.92023	3.26954	2.01205					Z-score	correlating P-values
PPP1R12B	-5.15797	-0.134557	-11.9074	-5.7333	Y			PTPRK	0.297164	0.286161	0.560852	0.381392	N		BBC3	-3.07181	-1.05177	0.775336	-1.11608					< -2	< 0.05
WEE1	-5.18137	-0.723767	-10.2181	-5.37442	Y			GADD45B	-0.100022	-0.927935	2.10776	0.359936	N		CACNA1D	0.461152	1.01808	0.998436	0.825889					-1.5 to -2	0.13 to 0.046
GABRG3	-5.5974	-7.13857	-2.47763	-5.0712	Y			MAP4K4	1.07477	0.0109825	-0.10529	0.326822	N		CACNB2	-3.79284	-5.1915	-2.15145	-3.71193					1.5 to 2	0.13 to 0.046
KCNS2	-5.509	-5.25164	-3.55865	-4.7731	Y			IRAK2	0.316559	-1.69192	2.32356	0.316066	N		CATSPER1	0.0555151	0.296383	-0.460019	-0.0360402					>2	< 0.05
PPAP2C	-5.75117	-0.533514	-6.7276	-4.33743	Y			AGTR1	-2.45315	1.30106	1.9568	0.268239	N		CDADC1	-0.0190065	-0.62161	-0.0648164	-0.235144
PIK3R5	-6.11174	0.0830555	-6.51761	-4.1821	Y			RRH	-3.169	1.14936	2.35453	0.11163	N		CDC42BPA	-1.22319	1.38579	-0.00574323	0.0522871
PRKCE	-3.30857	-0.366677	-8.70502	-4.12676	Y			GABRG1	-0.599745	-0.184746	-0.0220166	-0.268836	N		CHRNE	2.97818	4.53634	1.46906	2.99453
ABP1	-5.02015	-4.52243	-2.60344	-4.04867	Y			EAF2	0.5481	-0.745444	-0.878714	-0.358686	N		CLIC1	-0.745358	-0.380205	0.0245794	-0.366995
TNFRSF1B	-4.84492	1.41405	-8.33516	-3.92201	Y			PACS2	-1.04191	-0.290111	0.0220483	-0.436656	N		CLK3	-2.26902	0.512442	0.145222	-0.537119
PIK3C2A	-3.77964	-0.830918	-6.85884	-3.82314	Y			FAIM2	0.35661	-0.895347	-0.839332	-0.459356	N		CNGB1	-1.98827	-1.59806	-0.00803781	-1.19812
FN3KRP	-3.42533	-6.87845	-0.44551	-3.5831	Y			DCLK3	-1.62636	-0.290111	-0.789141	-0.901871	N		CSNK2B	-0.453543	-1.91208	0.000820461	-0.788268
MAPK1	-1.76458	-5.75915	-2.73694	-3.42022	Y			GNE	-1.68955	-0.0235692	-1.01552	-0.909545	N		DGKA	-2.85086	-4.68855	-0.918096	-2.81917
PPP3CC	-5.16378	-0.881694	-4.11146	-3.38564	Y			ZAK	-3.0966	0.919519	-0.607683	-0.928253	N		DOT1L	-0.965412	-0.712856	0.204295	-0.491324
ALPP	-3.13809	-2.94837	-3.70766	-3.26471	Y			TIMM50	-1.88899	1.26466	-2.66182	-1.09538	N		DUSP10	-1.01697	-2.83106	1.46452	-0.7945
CLCA1	-3.93325	-2.97379	-2.71527	-3.20744	Y			ROCK1	-1.6162	-0.228856	-1.46032	-1.10179	N		DYNLL1	-3.10127	-5.29469	-2.49338	-3.62978
KCNRG	-4.4637	-3.56769	-1.50377	-3.17839	Y			BIRC6	-1.00224	-2.91578	0.348696	-1.18978	N		ELMO1	-0.22891	0.414678	-1.33161	-0.381946
IP6K3	-3.52979	0.0455342	-6.02414	-3.16947	Y			ZNF346	-2.50781	-0.373474	-0.937813	-1.27303	N		ERBB4	-2.25061	-4.46696	-0.629294	-2.44895
CLIC5	-4.62491	-2.77082	-1.96507	-3.12027	Y			GJA1	-0.788651	-2.17278	-1.0625	-1.34131	N		ERN1	-0.597161	-2.08154	-1.11501	-1.26457
NT5E	-5.61159	0.452997	-4.03271	-3.06377	Y			COL4A3BP	-2.19905	-1.20167	-0.662112	-1.35428	N		FER	-0.0411016	-3.2938	-0.393001	-1.24263
CDK1	-2.53048	-4.35616	-1.2069	-2.69785	Y			LGR5	-3.15463	-0.102545	-0.864601	-1.37393	N		FGFR2	-1.25633	-3.54799	-1.35786	-2.05406
ITPR2	-2.65393	-3.02642	-2.31454	-2.66496	Y			DRD4	-2.4421	-1.96422	0.263368	-1.38098	N		FLJ14466	0.669171	1.5368	-0.343529	0.620813
PPP5C	-3.27949	1.35972	-4.35645	-2.09207	Y			SOD2	-3.19272	1.63556	-2.91859	-1.49192	N		G6PC	-2.19537	-4.52562	-2.34242	-3.02113
CACNA1A	-2.91916	-2.11678	-1.12168	-2.05254	Y			EPHB2	-2.82508	-2.39438	0.401205	-1.60609	N		GABRQ	-2.2431	-1.97395	-0.781531	-1.66619
PRKCH	-2.03493	-0.35217	-3.18399	-1.85703	P			KCNV2	-2.2587	-1.65069	-1.41058	-1.77332	N		GLRA1	-4.37009	-2.65805	-1.48513	-2.83776
RXFP2	-1.42496	-1.5932	-2.41152	-1.8099	P			MAP3K2	-1.27885	-3.67618	-0.397695	-1.78424	N		GPR123	-1.2591	0.361436	-1.63806	-0.845242
CDKN2D	-2.18064	-1.07132	-1.73856	-1.66351	P			TYK2	-2.66402	-0.764978	-2.50899	-1.97933	N		GPR149	0.27312	1.80274	0.0267645	0.700873
KCNH6	-1.73865	-2.30472	-0.921319	-1.6549	P			STK16	-4.91702	0.8474	-3.10811	-2.39258	N		GPRC5C	-0.291591	-0.808387	-0.49202	-0.530666
NME6	-0.650952	-1.08974	-3.18026	-1.64032	P			PTPRJ	-5.14052	-5.50234	-3.65647	-4.76644	N		GRIA2	0.211529	0.702336	0.551114	0.488327
IP6K2	-3.05196	0.00111059	-1.53902	-1.52996	P										GTF2H1	-0.682544	0.825416	1.05018	0.397685
CIT	-1.59144	-1.03222	-1.64667	-1.42344	N										HIPK3	-0.662799	1.21042	-0.586344	-0.0129076
MARK3	-0.0230572	-1.43525	-2.5813	-1.34654	N										IL17A	-3.30865	1.00311	-1.13814	-1.14789
GHSR	-3.21911	-1.55362	0.821281	-1.31715	N										IPPK	-2.85086	-5.93992	-2.33585	-3.70888
EPHA6	-0.777604	-0.641163	-1.92234	-1.1137	N										JMJD6	-5.94309	1.44676	-10.9974	-5.16458
KCNK17	-2.15469	-0.102052	-1.05179	-1.10284	N										KCNK13	-0.469733	-0.756088	-0.427402	-0.551074
DUSP6	-1.28211	-1.84691	0.158349	-0.990222	N										KCNMB3	-0.641349	0.461772	0.411326	0.0772496
PTPRF	-2.04075	0.0830555	-0.944086	-0.96726	N										KCNU1	0.861589	1.35637	0.583731	0.933897
SRA1	-2.74813	2.12494	-1.66532	-0.762837	N										KCTD13	-2.77875	-1.11693	-0.772212	-1.55596
KCNH2	-0.591717	-1.42045	-0.213763	-0.741975	N										KDR	0.103312	-0.467805	-0.459006	-0.2745
CLCN7	-1.50463	-0.680911	0.0385582	-0.71566	N										LGALS1	-1.57502	-0.443126	-0.581628	-0.866592
GPR115	-1.26305	0.835288	-1.62863	-0.685464	N										LGALS7B	-0.0191082	-0.813323	-0.72783	-0.520087
GPR18	-2.75183	0.751376	-0.0345463	-0.678334	N										LTA	-0.753627	-1.83013	-2.9586	-1.84745
GPRC5B	-2.6689	1.02285	-0.270357	-0.638802	N										LTB4R	-3.20597	-2.2102	-0.987222	-2.13446
FGFR3	-0.192084	-1.27336	-0.432383	-0.632611	N										LTBR	-3.37578	-2.18058	-4.65172	-3.4027
SEMA6A	-3.1341	0.206369	1.07708	-0.616884	N										MAP3K3	-2.83476	-1.7018	-2.16156	-2.23271
SCN8A	-0.599745	-0.913958	-0.087251	-0.533651	N										MRGPRX2	0.146751	-0.403638	0.729481	0.157531
NUDT11	-0.64498	0.569057	-1.49531	-0.523746	N										MST1R	-1.48815	-1.75115	-0.694817	-1.31137
CDC25C	-1.9781	0.460301	-0.0385617	-0.518787	N										MYLK2	-0.970823	0.188677	-1.28906	-0.690402
KCNN3	-0.422929	-1.07183	0.234261	-0.420165	N										NPSR1	-0.0941397	1.38811	-0.00153277	0.430814
IRAK3	-1.23541	0.637849	0.375765	-0.0739313	N										NUDT4	0.76242	-0.373931	-1.18908	-0.266862
VN1R1	0.279902	1.33163	-0.528207	0.361108	N										P2RY12	-2.12798	0.409474	0.342111	-0.4588
KCNA2	-0.178506	0.476807	0.83535	0.377883	N										P2RY6	1.43123	0.518281	-1.10158	0.282642
PSEN2	0.826393	0.0467867	1.25207	0.708418	N										PDK4	-3.54702	-1.32417	-6.19387	-3.68835
															PGAM1	-1.56968	-1.59256	-3.63023	-2.26415
															PIK3C2G	-2.52927	-1.28065	-3.93646	-2.58213
															PIP5K1A	-4.98931	0.482012	-7.10383	-3.87038
															PLK4	-4.27979	0.148339	-3.51648	-2.54931
															PPP1R13L	-3.09921	-0.395692	-3.86647	-2.45379
															PPP2R2A	0.0296413	-1.54179	-3.93646	-1.8162
															PPP3CB	-2.59324	0.627087	0.298363	-0.55593
															PRKACA	-3.70986	0.576311	-2.04654	-1.7267
															PRKACG	-6.04777	-0.23611	-10.1925	-5.49211
															PROKR2	-1.37757	0.168933	1.14451	-0.021377
															PTPN1	-1.99422	0.634341	-1.46906	-0.942982
															PTPN13	-3.37836	-0.359424	-3.60398	-2.44725
															PTPN18	-2.52927	-0.402946	-1.31157	-1.4146
															PTPN20B	-2.00756	0.877424	0.67688	-0.151086
															PTPRH	-3.67496	0.830192	-3.91896	-2.25458
															RIOK1	-4.44263	2.30996	-5.21391	-2.44886
															S1PR4	-1.13112	-0.778031	-1.03624	-0.981799
															SCN2B	-2.35751	-0.605735	-1.59696	-1.52007
															SCN7A	-0.677752	-0.387723	-0.0220166	-0.362497
															SEC16A	-0.69834	-0.492485	-1.67107	-0.953967
															SGK3	-1.69181	0.0105179	0.884589	-0.265567
															SH3GLB1	-2.948	-0.896201	-3.80522	-2.54981
															SHB	-0.399002	0.677405	0.260436	0.179613
															SHF	-1.887	-1.19833	0.3569	-0.909475
															SLC5A11	-2.28551	0.157117	-3.26706	-1.79849
															SLC9A1	-4.30769	-3.45492	-1.28011	-3.01424
															SMG1	-1.48645	-0.048938	-2.70462	-1.41334
															SRMS	-4.66468	1.47072	-5.44347	-2.87915
															STK39	-2.9524	0.677405	-1.95266	-1.40922
															STYK1	-2.89232	0.368323	-2.00768	-1.51056
															TACR2	-1.0719	-0.600135	0.1993	-0.490911
															TP53RK	0.358006	0.424988	1.93554	0.906177
															TRIM69	-4.46041	0.0798462	-3.102	-2.49419
															TRPV4	-5.5558	-4.35704	-1.6389	-3.85058
															TSSK3	-4.32824	0.224085	-3.01029	-2.37148
															UBLCP1	-1.19197	-3.31092	-1.44941	-1.9841
															ULK4	-4.9771	-0.873157	0.132052	-1.90607
															UNC5D	-2.75414	0.0437866	-0.369256	-1.02654
